# Supplementary material for: Identifying Lung Cancer Cell Markers with Machine Learning Methods and Single-Cell RNA-Seq Data
Source: Life (Basel). 2021 Sep 9;11(9):940. doi: 10.3390/life11090940 (PMC8467493; doi:10.3390/life11090940)
Supplement: Supplementary file 1 [file life-11-00940-s001.zip]

Archive with 6 entries (4 files):
- life-1315588-supplementary/
- life-1315588-supplementary/life-1315588-sup/
- life-1315588-supplementary/life-1315588-sup/Code S1.zip
- life-1315588-supplementary/life-1315588-sup/Table S1.xlsx
- life-1315588-supplementary/life-1315588-sup/Table S2.xlsx
- life-1315588-supplementary/life-1315588-sup/Table S3.xlsx
