# Supplementary material for: Identifying Lung Cancer Cell Markers with Machine Learning Methods and Single-Cell RNA-Seq Data
Source: Life (Basel). 2021 Sep 9;11(9):940. doi: 10.3390/life11090940 (PMC8467493; doi:10.3390/life11090940)
Supplement: Supplementary file 1 [file life-11-00940-s001.zip › life-1315588-supplementary/life-1315588-sup/Table S1.xlsx]

## Sheet: Sheet1
Rank	Feature
1	TYROBP
2	CD52
3	HLA-DRA
4	SRGN
5	S100A11
6	GPX1
7	CD3D
8	CD37
9	CD79A
10	FCER1G
11	B2M
12	NPC2
13	CD74
14	TRAC
15	PSAP
16	AIF1
17	KRT18
18	FTH1
19	CD3E
20	CD63
21	CST3
22	VIM
23	FTL
24	LAPTM5
25	ANXA2
26	IL32
27	HLA-DPA1
28	CLDN4
29	KRT8
30	LYZ
31	S100A6
32	HLA-DPB1
33	CTSD
34	RPS27
35	MUC1
36	LGALS1
37	GSTP1
38	KRT19
39	CD2
40	EPCAM
41	CD68
42	HLA-DRB1
43	ELF3
44	SPI1
45	S100A10
46	LST1
47	MS4A1
48	CSTB
49	S100A4
50	WFDC2
51	RAC1
52	C1QA
53	RPL21
54	MGST1
55	CD3G
56	CORO1A
57	CCL5
58	MAL2
59	CD7
60	MS4A7
61	GMFG
62	MDK
63	LCK
64	C1QB
65	RPS29
66	TRBC2
67	ANXA1
68	VPREB3
69	SFTA2
70	RAB25
71	BTG1
72	GRN
73	SMIM22
74	RPL34
75	CSTA
76	SERPINA1
77	APOC1
78	S100A14
79	C1QC
80	KRT7
81	TMSB4X
82	TXN
83	MS4A6A
84	GZMA
85	LTB
86	SLC34A2
87	TSPO
88	HLA-DQA1
89	TACSTD2
90	NCF2
91	RPLP2
92	S100A16
93	SAT1
94	FCGR3A
95	TRBC1
96	CTSB
97	IGKC
98	EMP2
99	S100A9
100	AGR2
101	CD79B
102	RPL13A
103	FXYD3
104	CYBB
105	CST7
106	PLAUR
107	OLR1
108	RPS15A
109	GPRC5A
110	HLA-DQB1
111	TM4SF1
112	VSIG4
113	CEACAM6
114	GLUL
115	NEAT1
116	CXCR4
117	GIMAP7
118	IFITM3
119	NAPSA
120	C1orf162
121	RPL3
122	HLA-C
123	CLDN3
124	CTSS
125	RPL32
126	SLC7A7
127	FCGRT
128	CD14
129	SFTA3
130	RPS6
131	LINC01272
132	ACAP1
133	CLEC7A
134	AGR3
135	SLC11A1
136	RPS28
137	MSR1
138	NKG7
139	SDC1
140	IGSF6
141	S100A13
142	MALL
143	MRC1
144	ATP6V1F
145	CXCL16
146	CRNDE
147	HCK
148	CDH1
149	HLA-B
150	NKX2-1
151	MS4A4A
152	MARCO
153	FCGR2A
154	CXCL17
155	CD247
156	VAMP8
157	SLPI
158	CD9
159	TPI1
160	LAT
161	ATP1B1
162	MNDA
163	PRDX5
164	MCEMP1
165	GZMM
166	GAPDH
167	CLDN7
168	TMEM54
169	C8orf4
170	C5AR1
171	HLA-E
172	RPL41
173	TGFBI
174	HSPB1
175	HLA-A
176	DSTN
177	TMSB10
178	HLA-DMA
179	CAPG
180	CRABP2
181	LY86
182	RPS3
183	HLA-DMB
184	RPL23A
185	GPSM3
186	CYBA
187	ALDH2
188	FYB
189	APOE
190	PRSS8
191	BRI3
192	COTL1
193	SDC4
194	PLXDC2
195	CXCL8
196	RPS27A
197	CTTN
198	RPS4Y1
199	EFNA1
200	LGALS3
201	IL2RG
202	CTSZ
203	PLPP2
204	CD69
205	RAB31
206	GPNMB
207	TREM1
208	IL7R
209	FN1
210	C19orf33
211	HNMT
212	PERP
213	RPS25
214	FCGR1A
215	SERPING1
216	DAB2
217	SOX4
218	BANK1
219	OAZ1
220	LDHA
221	RPL31
222	CD24
223	ALOX5
224	EEF1A1
225	TFPI
226	MAFB
227	TMEM176B
228	SPINT2
229	TYMP
230	PILRA
231	MT-ND1
232	DYNLL1
233	KRTCAP3
234	RPL13
235	CD163
236	SFN
237	ARHGDIB
238	PDZK1IP1
239	ALOX5AP
240	TMC5
241	RAB13
242	SCGB1A1
243	NUPR1
244	HCST
245	CALD1
246	TMEM125
247	PTPRF
248	SFTPB
249	EVL
250	SHFM1
251	TSPAN13
252	GPX4
253	RPL39
254	RNASE1
255	TREM2
256	KLF4
257	GIMAP4
258	CD83
259	GZMH
260	CD27
261	FABP4
262	PHLDA2
263	FOS
264	KCTD12
265	IFI30
266	RNF130
267	RPL30
268	PLBD1
269	TNFSF13B
270	S100A8
271	CRB3
272	LILRB4
273	PON2
274	LRP1
275	SH3BGRL3
276	CCND1
277	CNN3
278	ERBB3
279	LAPTM4B
280	RHOH
281	FBP1
282	SPINT1
283	ITM2A
284	PPIC
285	PCSK1N
286	RPS23
287	PKM
288	SLCO2B1
289	SLC9A3R2
290	RGCC
291	NQO1
292	PRDX1
293	BCAM
294	ZFP36L2
295	CSF1R
296	LIMCH1
297	CLEC2D
298	EMP3
299	TNFRSF13C
300	LMO7
301	RPL18A
302	SNX10
303	TIMP2
304	CYR61
305	CFD
306	GOLM1
307	RPL35A
308	CD48
309	IL1B
310	SAMHD1
311	FKBP1A
312	KLRB1
313	RPL11
314	SPP1
315	GZMB
316	CXCL2
317	CCL3
318	RBPMS
319	NOP10
320	RAC2
321	MEF2C
322	KLF5
323	CPVL
324	CYB5A
325	CEBPD
326	TMEM176A
327	RGS1
328	TIMP1
329	CYTIP
330	CXCL3
331	PTPRC
332	RPS18
333	MT-CO2
334	TSC22D3
335	ENAH
336	NFIB
337	LIMD2
338	SIRPA
339	SEPP1
340	RBM47
341	CCL4
342	UQCRQ
343	OSCAR
344	ANXA5
345	PYCR1
346	TRAF3IP3
347	GNG5
348	IGLC2
349	ACP5
350	2021-03-01
351	MGLL
352	ERRFI1
353	PHACTR1
354	GDF15
355	FPR1
356	PMP22
357	SPOCK2
358	ALDOA
359	SLC22A31
360	HOPX
361	PLS3
362	C15orf48
363	PKP3
364	PDLIM1
365	RPS12
366	YBX1
367	LEPROTL1
368	FABP5
369	SLC31A2
370	GLTSCR2
371	PECAM1
372	POMP
373	RP11-532F12.5
374	ADIRF
375	PHLDA3
376	RNASE6
377	TNFRSF12A
378	C3
379	RPL28
380	SERINC2
381	CYP27A1
382	RP11-1143G9.4
383	H1F0
384	AK1
385	CCDC88A
386	CD151
387	OCIAD2
388	HLA-DRB5
389	MLPH
390	ASAH1
391	RPS8
392	GSN
393	ITGA3
394	IER3
395	MET
396	DDR1
397	PTRF
398	LSR
399	TNFAIP2
400	MPZL2
401	LGALS3BP
402	CD86
403	TUBA1B
404	SOD2
405	DSG2
406	CTSL
407	MT-CO3
408	C16orf89
409	SARAF
410	AP2S1
411	SEC61G
412	MTUS1
413	PRF1
414	TIMP3
415	LAMB3
416	EPHX1
417	RETN
418	IGHM
419	DHCR24
420	BCL2A1
421	CRIP2
422	CTSW
423	EGFL7
424	SFTPC
425	PLEK
426	EGFR
427	GNAS
428	DMKN
429	TBC1D10C
430	CD44
431	HBEGF
432	AXL
433	BAIAP2L1
434	TNFAIP3
435	GLIPR2
436	RPL26
437	RPS4X
438	ADAP2
439	DSP
440	CHCHD2
441	SELL
442	RPL19
443	SCNN1A
444	SLC15A3
445	TMEM98
446	CD33
447	ASPH
448	LMO3
449	CREG1
450	ENO1
451	A2M
452	ABCC3
453	LDHB
454	CAV2
455	INHBA
456	TCEA3
457	AP1M2
458	TPM1
459	TGM2
460	SPARCL1
461	MARCKS
462	RPS15
463	DOK2
464	ARHGAP18
465	SELENBP1
466	APP
467	GSTO1
468	ITGB2
469	FYN
470	PIK3IP1
471	STARD10
472	PYCARD
473	CLU
474	RAB34
475	MYL6
476	FAM26F
477	SERPINH1
478	IRX3
479	ACTB
480	NOL3
481	RPL10A
482	RAB32
483	KIAA1522
484	RPL27A
485	TJP1
486	CLEC12A
487	RARRES3
488	TSPAN1
489	ZEB2
490	POLR2L
491	FPR3
492	RAMP1
493	NFKBIA
494	VWA1
495	ATP5H
496	PLTP
497	TSC22D1
498	RPS3A
499	EHF
500	SNX3
501	ENG
502	PFN1
503	FOLR1
504	STK17A
505	EPS8
506	IGFBP4
507	TCF4
508	TAGLN2
509	RPL10
510	ADGRF5
511	TRIP6
512	LAIR1
513	APLP2
514	ADAMTSL4
515	NR2F6
516	IL18
517	WBP5
518	SCD
519	COX5A
520	STK4
521	IGFBP7
522	IRF8
523	RPL8
524	MT-ND2
525	CD300LF
526	CES1
527	ISG20
528	ST14
529	CREM
530	RP11-598F7.3
531	CXADR
532	DBI
533	DUSP1
534	MCL1
535	ID1
536	PPDPF
537	CCR7
538	CP
539	NDUFB2
540	RPL36
541	ALDH1A1
542	PIGR
543	LAD1
544	IFI27
545	TCEB2
546	RPL18
547	IGHA1
548	LGALS9
549	LMNA
550	CSF2RA
551	ITM2B
552	NCKAP1
553	MGP
554	AGRN
555	SOD3
556	VCAN
557	YAP1
558	HMOX1
559	CECR1
560	CD6
561	ITGAX
562	FGR
563	FAM129B
564	CKB
565	ID2
566	ARPC5
567	ASS1
568	HMGB3
569	PVRL2
570	LILRB3
571	FXYD5
572	FAM114A1
573	HPGDS
574	VSTM2L
575	TRIM2
576	RPS14
577	MT-ND4
578	HPGD
579	NPDC1
580	FAM83A
581	RHOBTB3
582	SMCO4
583	RPS13
584	STX11
585	SPARC
586	MYO6
587	VEGFA
588	GUK1
589	RPSA
590	SCGB3A2
591	LY6E
592	LPL
593	CDC42EP1
594	PRSS22
595	SFTPD
596	KYNU
597	DUSP2
598	ANPEP
599	COL1A1
600	LY96
601	RND3
602	IGHG3
603	ICAM3
604	THBD
605	SVIL
606	LPCAT1
607	DSE
608	SLC16A3
609	PPARG
610	GAA
611	S100P
612	2021-09-01
613	CTSC
614	MT-ATP6
615	SFTA1P
616	OCLN
617	PRELID1
618	C9orf3
619	CAV1
620	GPRC5C
621	PTMS
622	JUP
623	CD302
624	IGHG1
625	CAPN8
626	TRAT1
627	ERBB2
628	ARPC1B
629	BTK
630	OSMR
631	CLEC4A
632	SPTSSA
633	TCF7L2
634	ESRP1
635	PLIN2
636	RAI14
637	ICAM1
638	PTAFR
639	JAML
640	GRINA
641	ARPC1A
642	JUNB
643	RPS10
644	IL1RN
645	RPL9
646	NGFRAP1
647	NEDD4L
648	SDR16C5
649	RHOD
650	ATP5J2
651	RPS17
652	RPS26
653	ADAM28
654	SEZ6L2
655	PPP1R14B
656	TSPAN4
657	LINC00926
658	RCN1
659	CCL18
660	F11R
661	RHOA
662	PLXNB2
663	PVRL4
664	IGHD
665	RPL5
666	RPL17
667	HES1
668	CCL3L3
669	RPS2
670	EMP1
671	MPP1
672	FCMR
673	HSBP1L1
674	FGFBP2
675	VMO1
676	THEMIS2
677	CD19
678	MFSD1
679	FAU
680	P4HB
681	DPYSL2
682	MT1E
683	HAVCR2
684	EFEMP1
685	CCR1
686	SAMSN1
687	PNPLA6
688	GLRX
689	DST
690	LRRC25
691	GPX3
692	CEBPB
693	SCARB2
694	RORA
695	NPL
696	CTNNA1
697	TUSC3
698	RPS21
699	RP5-839B4.8
700	PCBD1
701	NNMT
702	KCNK1
703	RASSF4
704	RPL14
705	C1R
706	C4BPA
707	EGR1
708	MPEG1
709	ADAM15
710	TPSAB1
711	TFEC
712	ARFGEF3
713	SPN
714	FCGR2B
715	RPS19
716	DDAH1
717	SDCBP
718	MT-CO1
719	HLA-DQA2
720	MYOF
721	FGL2
722	JCHAIN
723	C1orf116
724	PFN2
725	JTB
726	ZNF385A
727	BIN2
728	YBX3
729	CCL2
730	ATF3
731	TNNI2
732	C1S
733	KLRD1
734	WDR34
735	SLC8A1
736	ALCAM
737	VAMP2
738	CORO1C
739	ARPC2
740	SRD5A3
741	PGK1
742	MYL9
743	EIF4G2
744	ITGB6
745	LCP1
746	MYH14
747	DCBLD2
748	IFT22
749	MMP7
750	C1orf54
751	NET1
752	LYN
753	MALAT1
754	FHL2
755	SPTBN1
756	CTSH
757	CD4
758	ARL4C
759	PON3
760	ARRB2
761	SGMS2
762	CPA3
763	SGK1
764	BLVRB
765	LSP1
766	RPS7
767	RPL12
768	AQP1
769	CD99
770	ST6GALNAC1
771	SERF2
772	ARHGAP29
773	SCIMP
774	RPS5
775	NDUFB4
776	ADAM9
777	MAOA
778	FHL1
779	GZMK
780	TMPRSS4
781	RAB20
782	PRKCDBP
783	MGST2
784	PCOLCE2
785	CD22
786	LLGL2
787	MYO1B
788	PRR15L
789	CAP1
790	MBOAT2
791	DCN
792	PTPN7
793	MT-CYB
794	NME4
795	ITGAM
796	TXNDC17
797	SMIM14
798	C2
799	MACC1
800	RPL4
801	HEXB
802	ZFP36
803	TNNT1
804	KCNS3
805	FCGR1B
806	MAP1B
807	RPL37
808	TUBB6
809	TPSB2
810	B3GNT5
811	AP1S2
812	FCN1
813	GNS
814	GNLY
815	CMTM8
816	MINOS1
817	SHTN1
818	BST1
819	CD53
820	PSMA7
821	ATP6V0B
822	FCRLA
823	NBL1
824	TRAF4
825	CALR
826	CCDC64B
827	ITGB4
828	CTNND1
829	COL1A2
830	PPIB
831	CCL4L2
832	CPE
833	CLDN10
834	TSPAN6
835	AQP9
836	IL13RA1
837	RTN4
838	HSPE1
839	EPAS1
840	STEAP1
841	PLAU
842	SKAP1
843	PAWR
844	AAK1
845	ZDHHC9
846	ACTN1
847	NFIC
848	ATP5J
849	RASEF
850	GOLT1A
851	LGMN
852	CAPZB
853	FNIP2
854	TSPAN3
855	EVA1A
856	TMEM30B
857	SPATS2L
858	SORT1
859	DUSP6
860	PPT1
861	2021-09-06
862	VAT1
863	TMPRSS2
864	PPP2R5C
865	WWTR1
866	TPM3
867	PGD
868	CD8A
869	SSR4
870	C3AR1
871	RAB17
872	SLC44A4
873	SIGLEC1
874	GCHFR
875	MS4A2
876	FAM213A
877	RPS11
878	TCL1A
879	IFITM2
880	RPL7
881	PRRG4
882	CD81
883	APOD
884	LAT2
885	C6orf132
886	ACER3
887	ETS2
888	PRDX4
889	GPD1
890	BACE2
891	PLA2G16
892	STAP2
893	G0S2
894	GYPC
895	GIPC1
896	SIT1
897	PPP1CA
898	CYBRD1
899	EIF4EBP1
900	CHPF
901	SYK
902	HES4
903	PDXK
904	FUOM
905	CALM1
906	GALE
907	RARRES2
908	FFAR4
909	JUN
910	RPLP1
911	CYSTM1
912	C11orf31
913	IGFBP3
914	IGFBP2
915	NCEH1
916	IGLC3
917	COX7B
918	LAMTOR4
919	HDLBP
920	CPM
921	EGLN3
922	COX8A
923	SERPINF1
924	HOOK2
925	NR2F2
926	CD59
927	FAM84B
928	ATP5G3
929	RAC3
930	UQCR10
931	GPR183
932	MFSD4
933	NRP1
934	EPDR1
935	IGHG4
936	DRAM1
937	ARPC3
938	CLIC6
939	FAM3C
940	WIPF1
941	MITF
942	C11orf96
943	PGRMC1
944	TLR4
945	TNFRSF21
946	COLEC12
947	PPL
948	LTBR
949	CDS1
950	LUM
951	STEAP4
952	ATP5I
953	SLC31A1
954	COL6A2
955	SRSF2
956	WASL
957	VKORC1L1
958	STAB1
959	GM2A
960	ADM
961	MIR3945HG
962	NR4A2
963	PKIG
964	SDSL
965	TFRC
966	EFNA5
967	SPIB
968	PROM2
969	ZFAS1
970	MUC4
971	HCAR2
972	AVPI1
973	TMEM45B
974	TPP1
975	F3
976	ACVRL1
977	NRP2
978	MLLT4
979	EEF1B2
980	GAS6
981	VSIG2
982	CD93
983	RPL38
984	LCN2
985	FOXA1
986	PDE4C
987	EREG
988	TSTD1
989	LINC01094
990	CGN
991	WNT7B
992	MYO1F
993	NDUFS5
994	LTA4H
995	RP5-887A10.1
996	BGN
997	BAIAP2
998	POU2AF1
999	MUC5B
1000	HEBP2
1001	ZNF503
1002	AGRP
1003	PDLIM4
1004	PRAM1
1005	ANXA6
1006	TMEM59
1007	GNAQ
1008	COL6A1
1009	UBE2E2
1010	CYB561
1011	STXBP2
1012	BNIP3
1013	SHROOM3
1014	CLIC4
1015	LIPA
1016	IFNGR2
1017	EPHA2
1018	EVI2B
1019	MMP19
1020	SLC43A2
1021	RPL6
1022	ARHGAP15
1023	TRIB1
1024	SLC25A5
1025	SFTPA1
1026	FOLR3
1027	GNB4
1028	HVCN1
1029	USMG5
1030	KDELR2
1031	BLVRA
1032	PLAC9
1033	CTSE
1034	LILRB2
1035	CALU
1036	NFIA
1037	LAMA5
1038	UPP1
1039	NAMPT
1040	RPL35
1041	IMPA2
1042	LACTB
1043	KDELR3
1044	MOB3B
1045	RGS10
1046	ANXA3
1047	FSTL1
1048	MARCKSL1
1049	SH2D1A
1050	GNG12
1051	BCAT1
1052	ADGRF1
1053	DUSP3
1054	FAM20A
1055	MFAP4
1056	PIK3AP1
1057	TANC2
1058	MMP14
1059	BLK
1060	SEC61B
1061	SFTPA2
1062	APOBEC3G
1063	TACC2
1064	LPCAT2
1065	OGFRL1
1066	SOX9
1067	BHLHE41
1068	FARP1
1069	SPDEF
1070	CAMK2N1
1071	UGDH
1072	GIMAP1
1073	FNBP1L
1074	PACSIN3
1075	IFITM1
1076	CSF3R
1077	CRIP1
1078	CLPTM1L
1079	CCDC80
1080	RHOV
1081	EPB41L3
1082	UQCRH
1083	YPEL5
1084	PLAC8
1085	PTPN12
1086	FBLN1
1087	TOM1L1
1088	RNASET2
1089	EHD2
1090	TIGIT
1091	ST13
1092	ANKRD65
1093	AGPAT2
1094	DLC1
1095	ELF1
1096	NCF1
1097	COPRS
1098	SH2D4A
1099	TMEM92
1100	ARL6IP5
1101	HLA-F
1102	SLAMF8
1103	RPL15
1104	RPS27L
1105	PRSS23
1106	SMDT1
1107	CYFIP1
1108	LEF1
1109	RPL36A
1110	SH2B3
1111	CRACR2B
1112	P4HA2
1113	IFT57
1114	HYAL2
1115	TPBG
1116	ZAP70
1117	EFHD2
1118	STK17B
1119	TMEM258
1120	MPZL1
1121	ATP6V1B2
1122	PBX1
1123	NDRG1
1124	FLNB
1125	MMP2
1126	EMILIN2
1127	PEBP1
1128	ABCA1
1129	PPP2CB
1130	FOSB
1131	SORBS2
1132	SPR
1133	GNG11
1134	CTBP2
1135	CREB3L1
1136	CFL1
1137	GNG7
1138	IRX2
1139	COX5B
1140	MYO10
1141	TCF7
1142	ARSD
1143	SRSF7
1144	RRAGD
1145	BSPRY
1146	QSOX1
1147	EPHB4
1148	PRKCH
1149	TM7SF2
1150	IL16
1151	PNISR
1152	RP3-460G2.2
1153	METRN
1154	PARD6B
1155	PSME2
1156	LBH
1157	MORN2
1158	CXCL14
1159	DNAJC12
1160	ATP11A
1161	GPR34
1162	PPP1R1B
1163	LY6D
1164	CEACAM5
1165	CHMP4C
1166	SLC22A18AS
1167	MYO5C
1168	TMBIM6
1169	AHR
1170	TSPAN15
1171	ABHD11
1172	TSPAN8
1173	MCOLN1
1174	TBXAS1
1175	MT-ND5
1176	TLCD1
1177	LRP5
1178	ALDH3B1
1179	HSPG2
1180	TUBA4A
1181	CSF2RB
1182	CDCP1
1183	LCP2
1184	GATA2
1185	C5orf38
1186	LAP3
1187	RUNX3
1188	CNIH4
1189	GPR137B
1190	CD96
1191	FCER2
1192	MGAT4B
1193	DPYSL3
1194	PEG10
1195	SPRED1
1196	CST6
1197	FNDC3B
1198	DDIT4
1199	RPL22
1200	TKT
1201	RHOB
1202	YWHAH
1203	PTGR1
1204	GNA15
1205	GUCY1A3
1206	MEST
1207	ATPIF1
1208	C20orf27
1209	CD36
1210	QKI
1211	ECSCR
1212	KRT15
1213	CCRL2
1214	LIPH
1215	NUP214
1216	SLC40A1
1217	GLDN
1218	PLOD2
1219	FMNL2
1220	COMT
1221	TPT1
1222	ACSL1
1223	CDC42
1224	TMEM51
1225	SMIM1
1226	SGCE
1227	LAMP2
1228	PAM
1229	FKBP10
1230	HIST1H2BD
1231	CYCS
1232	EEF2
1233	IFI6
1234	UBA52
1235	RP11-1008C21.1
1236	CDC42SE2
1237	BASP1
1238	EPS8L2
1239	HTRA1
1240	TNFRSF13B
1241	SDPR
1242	CLEC10A
1243	TMEM184A
1244	HCLS1
1245	PLSCR1
1246	COLGALT1
1247	IL2RB
1248	ATP2A2
1249	HLA-DOB
1250	NDUFA4
1251	MBIP
1252	ADGRG1
1253	HNRNPA1
1254	CARD16
1255	TNS3
1256	PCOLCE
1257	TMC4
1258	DDX5
1259	ZNF331
1260	TOX3
1261	EIF4A2
1262	PXDN
1263	ABL2
1264	RPL29
1265	F13A1
1266	NDUFB11
1267	ZFHX3
1268	ANAPC11
1269	CIRBP
1270	GFPT1
1271	GK
1272	IGFBP5
1273	FASN
1274	PLA2G7
1275	NDUFS6
1276	KCNJ15
1277	LY9
1278	AQP3
1279	TMEM9
1280	MME
1281	AEBP1
1282	PYGL
1283	SELPLG
1284	PLD3
1285	MXRA8
1286	EIF3L
1287	SPON2
1288	DEFB1
1289	ICOS
1290	PARK7
1291	RASSF7
1292	CEBPA
1293	BCL11B
1294	CLTC
1295	ATP6AP1
1296	NCKAP1L
1297	CKAP4
1298	NCF4
1299	LGALS2
1300	C12orf75
1301	ANP32B
1302	LITAF
1303	CPD
1304	TPD52L1
1305	APOBR
1306	SPINK5
1307	SEMA3B
1308	ATP6V0D1
1309	MORF4L1
1310	F12
1311	TPM2
1312	RMDN3
1313	CTGF
1314	GPCPD1
1315	EFEMP2
1316	FAM13A
1317	FAM83H
1318	C14orf2
1319	ATOX1
1320	WFDC3
1321	2021-09-11
1322	AES
1323	AP1S1
1324	BIRC3
1325	NUDT8
1326	NEK6
1327	RRAD
1328	RGS13
1329	STEAP2
1330	IL3RA
1331	LAPTM4A
1332	C9orf16
1333	LINC00511
1334	EXPH5
1335	CD8B
1336	MESP1
1337	COL3A1
1338	DPCD
1339	TNC
1340	SLC25A4
1341	YWHAZ
1342	GNAI2
1343	TNFAIP8
1344	RENBP
1345	ID4
1346	RPL24
1347	TCEAL4
1348	PSME1
1349	HLA-DOA
1350	RPS20
1351	FERMT2
1352	RPLP0
1353	POU2F2
1354	ACOT7
1355	LHFPL2
1356	TRPV2
1357	FOLR2
1358	UBXN1
1359	SLA
1360	PTGS2
1361	EVI2A
1362	KIAA0125
1363	RASAL2
1364	COX6A1
1365	CD300A
1366	ARHGEF12
1367	MRPL36
1368	C6orf48
1369	MAGED1
1370	PRR13
1371	EEF1D
1372	OSBPL1A
1373	PDLIM7
1374	FOXA2
1375	TM6SF1
1376	PCSK7
1377	HK3
1378	RAP1GAP
1379	IER2
1380	ECI1
1381	CLIC1
1382	PLEKHA5
1383	DMXL2
1384	GRB2
1385	SOD1
1386	SELM
1387	ABCG1
1388	TPPP3
1389	CLEC5A
1390	PRDX2
1391	SNX2
1392	AMOTL2
1393	SYNE2
1394	SDC2
1395	SLC43A3
1396	RXRA
1397	ELMO3
1398	LMO2
1399	CALM2
1400	PTGER4
1401	PPP1R9A
1402	IL1R1
1403	BRK1
1404	TINAGL1
1405	RPS16
1406	GCA
1407	DENND5A
1408	FRMD4A
1409	PITX1
1410	HK2
1411	PTTG1IP
1412	MAL
1413	CFH
1414	LINC00936
1415	SYNE4
1416	RNF13
1417	NTHL1
1418	SNU13
1419	NTN4
1420	EI24
1421	MAN1A1
1422	DNAJB1
1423	MISP
1424	CD84
1425	CDH11
1426	ATP1B3
1427	SLC25A23
1428	DDX24
1429	FXYD6
1430	STAC
1431	CIB1
1432	NR2F1
1433	SON
1434	GLIPR1
1435	RPL27
1436	RHOG
1437	MYL12A
1438	NEDD8
1439	SF1
1440	TNFRSF1A
1441	HINT1
1442	H2AFZ
1443	C4orf3
1444	IRAK3
1445	MECOM
1446	MTDH
1447	CX3CL1
1448	UXT
1449	RCSD1
1450	NFIX
1451	FLVCR2
1452	RASD1
1453	MYO1C
1454	CYP1B1
1455	OTUD1
1456	PLLP
1457	KCNMA1
1458	KMT2E
1459	YWHAB
1460	BLNK
1461	ZFP36L1
1462	SRSF5
1463	EVPL
1464	MGST3
1465	HIGD2A
1466	RAB27B
1467	ERO1A
1468	IDH1
1469	TNS1
1470	NPTN
1471	SEPW1
1472	GNG2
1473	TPD52
1474	AC092580.4
1475	CUTA
1476	BTG2
1477	DDAH2
1478	PTMA
1479	PRELP
1480	CLDN12
1481	SIRPB1
1482	NR4A1
1483	TCN2
1484	EFNB2
1485	MAP3K8
1486	ABHD11-AS1
1487	RNF149
1488	SCEL
1489	UNC93B1
1490	PLPP3
1491	UBTD1
1492	PKIB
1493	AHCYL1
1494	IRF1
1495	ATP5E
1496	SMPDL3B
1497	PTPN6
1498	SEMA4B
1499	YWHAG
1500	TAGLN
1501	SCPEP1
1502	TTC39A
1503	CLEC2B
1504	GALNT3
1505	EIF3E
1506	WBSCR27
1507	CD40
1508	ARL6IP4
1509	PTK2
1510	TAGAP
1511	TAX1BP3
1512	PCP4L1
1513	GCNT3
1514	IL4I1
1515	SH3YL1
1516	DUSP23
1517	CCNJL
1518	MRPL14
1519	AL928768.3
1520	TMIGD3
1521	RRBP1
1522	LILRB1
1523	GGCT
1524	RAMP2
1525	LIMS1
1526	HN1L
1527	RBP4
1528	ATF5
1529	CD5
1530	SH3BGRL
1531	FAM20C
1532	HSPA1A
1533	MT2A
1534	ARHGEF35
1535	FAM177A1
1536	FAM89A
1537	OLFML3
1538	TRIQK
1539	ADH1B
1540	HSBP1
1541	ANXA4
1542	PSMB9
1543	GPC1
1544	NCOA7
1545	SLFN11
1546	CD40LG
1547	TMEM205
1548	TNFAIP8L2
1549	REEP3
1550	S100A2
1551	RP11-354E11.2
1552	C3orf14
1553	PPP1R18
1554	RPL37A
1555	MAPK13
1556	SOX2
1557	ETV1
1558	CXCL1
1559	SQSTM1
1560	LHFP
1561	HIST1H2AC
1562	TTYH3
1563	ABHD5
1564	SNCG
1565	LGR4
1566	SRSF3
1567	TMEM150C
1568	TCN1
1569	FAM65B
1570	GAPT
1571	PSMB1
1572	HOMER3
1573	TLR2
1574	PYHIN1
1575	RHOC
1576	NDUFA1
1577	MUC3A
1578	GPR160
1579	C1orf186
1580	KCNQ3
1581	KLF2
1582	CA2
1583	MGAT1
1584	H2AFY
1585	SLC25A3
1586	GRAP2
1587	TMEM53
1588	ITGA2
1589	SUB1
1590	ARHGAP24
1591	ZNF117
1592	MFGE8
1593	LDLR
1594	UBE2H
1595	UQCR11
1596	SCCPDH
1597	STAT4
1598	SMIM5
1599	ETS1
1600	KIAA0930
1601	COL6A3
1602	LURAP1L
1603	HSPA1B
1604	AQP5
1605	TUBA1C
1606	PDK4
1607	FKBP15
1608	CFP
1609	CHP1
1610	VASH1
1611	C7
1612	MPST
1613	RAB11FIP1
1614	PLAT
1615	CMBL
1616	GTF2I
1617	PROCR
1618	RALGPS2
1619	SCGB3A1
1620	TFPT
1621	HSP90AA1
1622	B3GNT7
1623	AC090498.1
1624	TNFSF12
1625	PHC2
1626	LRRFIP1
1627	MYL6B
1628	IGFBP6
1629	ACTG1
1630	RBP1
1631	CDH3
1632	SH2D2A
1633	RP11-231C14.7
1634	OPN3
1635	COX7A1
1636	CNRIP1
1637	RGS2
1638	MXRA7
1639	SPCS1
1640	CPPED1
1641	COX6C
1642	FGB
1643	RBM39
1644	SNX21
1645	ACP2
1646	ITGB8
1647	PEA15
1648	PALLD
1649	FUCA1
1650	POR
1651	HSP90AB1
1652	PPP1R2
1653	CDC42EP5
1654	PLA2G10
1655	VASP
1656	ABCA3
1657	HS3ST1
1658	APRT
1659	LYL1
1660	REL
1661	IGF2BP2
1662	ID3
1663	GPRIN3
1664	FAM198B
1665	SLC25A19
1666	PTGS1
1667	AHCYL2
1668	NQO2
1669	C12orf57
1670	KCNE3
1671	AC079767.4
1672	PTPN13
1673	MAP1LC3A
1674	ETV4
1675	EGR2
1676	RP11-12G12.7
1677	UCP2
1678	RGS17
1679	NR1H3
1680	OASL
1681	PSMG3
1682	PNRC1
1683	SUSD2
1684	CORO2A
1685	B3GNT3
1686	SLC18A2
1687	VASN
1688	ATP6V0E1
1689	HOXD1
1690	SLC22A18
1691	RUNX1
1692	CLIC3
1693	RNASE2
1694	LTBP3
1695	CRTAP
1696	MSRB1
1697	ASPHD1
1698	DUSP4
1699	IL10RA
1700	INADL
1701	MYL12B
1702	ABHD2
1703	TFAP2A
1704	PPP1R35
1705	NINJ1
1706	TXNIP
1707	MRC2
1708	CFI
1709	FBXO2
1710	ANK3
1711	SNHG7
1712	IFI44L
1713	WDR66
1714	AKR1C3
1715	PPIA
1716	CADM1
1717	CDA
1718	MDFI
1719	COBLL1
1720	KANK2
1721	TMEM63B
1722	GSTA4
1723	PMEPA1
1724	THY1
1725	BAD
1726	HCAR3
1727	CLDN5
1728	SDS
1729	CCND3
1730	CBR1
1731	WARS
1732	SNRPD2
1733	AK4
1734	ABHD12
1735	HDGF
1736	SUN2
1737	MAP3K13
1738	SMAGP
1739	ATP5D
1740	FERMT3
1741	ETV5
1742	MZB1
1743	ITGA5
1744	SLC2A3
1745	LILRA5
1746	GADD45B
1747	TJP3
1748	ADAM17
1749	LRIG3
1750	ATP5O
1751	CCNO
1752	SPAG4
1753	C19orf43
1754	RPL7A
1755	AKAP12
1756	ASL
1757	VAMP5
1758	FILIP1
1759	KLF6
1760	APOL4
1761	UBL5
1762	AAMDC
1763	RDX
1764	VWA5A
1765	SWAP70
1766	AHNAK2
1767	TFF3
1768	CDC42BPB
1769	NDN
1770	RAN
1771	BAG3
1772	ZYX 0.06799
1773	SSR2
1774	PROS1
1775	RBM3
1776	OTOA
1777	HOXB7
1778	APOA1BP
1779	RPS6KA2
1780	GATA3
1781	PLXND1
1782	CASP1
1783	PEBP4
1784	C1orf21
1785	SLC1A3
1786	LY6K
1787	CAMK4
1788	H3F3B
1789	RGL4
1790	RPL36AL
1791	COMMD6
1792	MB
1793	UACA
1794	MMP28
1795	PPIF
1796	CCL20
1797	MSLN
1798	FSCN1
1799	HPN
1800	TNNC2
1801	EAF2
1802	ROGDI
1803	GPR65
1804	CRYAB
1805	CAPS
1806	FAM3B
1807	MIR210HG
1808	PLEKHO1
1809	FOXP1
1810	HERPUD1
1811	NR4A3
1812	MEG3
1813	RPS9
1814	AKR1C2
1815	MAOB
1816	CXCR3
1817	ISLR
1818	SMPDL3A
1819	CHI3L1
1820	RASGEF1B
1821	S1PR4
1822	KCNQ1OT1
1823	C1orf122
1824	CLEC11A
1825	NLRP3
1826	RP5-1171I10.5
1827	TOMM7
1828	ELL2
1829	FAM195A
1830	EPSTI1
1831	ACO1
1832	CLDN1
1833	CNBP
1834	LOXL1
1835	RAB40B
1836	GAPLINC
1837	TNFRSF1B
1838	CREB5
1839	LEMD1
1840	LIFR
1841	CXXC5
1842	ATP9A
1843	LYAR
1844	LTC4S
1845	PBXIP1
1846	GPR171
1847	B4GALT5
1848	HSPA8
1849	MYD88
1850	NOTCH3
1851	COX6B1
1852	LAMA4
1853	DBN1
1854	CAPN2
1855	PPA1
1856	AKNA
1857	PLEC
1858	ANGPTL4
1859	TMED3
1860	GNB2L1
1861	SMARCD3
1862	CLECL1
1863	ODF3B
1864	DPT
1865	FAM210B
1866	EMILIN1
1867	UBASH3B
1868	C10orf128
1869	ST3GAL4
1870	PGM2L1
1871	TMEM159
1872	DHRS3
1873	INPP5D
1874	MZT2A
1875	BMP2K
1876	RUSC1
1877	IFIT3
1878	PDLIM3
1879	OSM
1880	ERGIC1
1881	ECM1
1882	CD72
1883	LEPROT
1884	ACE
1885	PRRX1
1886	LTBP1
1887	FGD2
1888	CDKN1A
1889	2021-09-07
1890	HSD17B6
1891	CCL23
1892	ITM2C
1893	TNF
1894	SYNGR2
1895	ARID5A
1896	EIF3H
1897	FAM49B
1898	METRNL
1899	LINC00861
1900	SSPN
1901	TC2N
1902	RHEB
1903	HACD4
1904	PAFAH1B3
1905	MYADM
1906	PODN
1907	CRLF1
1908	PNMA2
1909	HMGB2
1910	FCER1A
1911	UNC5B
1912	RARRES1
1913	GEM
1914	HACD3
1915	CTSF
1916	HILPDA
1917	CLDN18
1918	FAM46C
1919	SUN1
1920	BCL11A
1921	RGS12
1922	HNRNPA0
1923	CTHRC1
1924	NAPRT
1925	ARHGAP30
1926	GPC4
1927	PNOC
1928	ACHE
1929	AUTS2
1930	FLNA
1931	AZGP1
1932	MLEC
1933	TMEM141
1934	TMEM45A
1935	LPXN
1936	ZG16B
1937	GBAS
1938	AMIGO2
1939	MYH10
1940	PARVG
1941	FBLN2
1942	GSTO2
1943	PTPRE
1944	MRPL12
1945	MXD1
1946	DVL1
1947	PPP1R15A
1948	CANX
1949	REEP6
1950	DTX4
1951	GABARAPL1
1952	SLC39A8
1953	AQP4
1954	STX7
1955	GPX8
1956	PICALM
1957	SLC25A37
1958	SKAP2
1959	MAST4
1960	FZD1
1961	SAP18
1962	SIRPG
1963	LARP6
1964	ADGRE2
1965	ALPL
1966	NAIP
1967	SERPINB6
1968	RBMS3
1969	ARHGAP5
1970	PDIA4
1971	ABI3
1972	RNF125
1973	WAS
1974	FBLN5
1975	PXMP2
1976	FXYD1
1977	GALNT12
1978	KRT10
1979	SEC61A1
1980	HIST1H1C
1981	DPP4
1982	AFAP1-AS1
1983	ITPK1
1984	CATSPER1
1985	ARID5B
1986	AC013461.1
1987	STX12
1988	MZT2B
1989	PHLDA1
1990	SKP1
1991	SQRDL
1992	ELN
1993	NPM1
1994	NENF
1995	ABRACL
1996	NOSIP
1997	PTGDS
1998	FMO2
1999	TFPI2
[truncated: 1,881 more rows]
