# Supplementary material for: Identifying Lung Cancer Cell Markers with Machine Learning Methods and Single-Cell RNA-Seq Data
Source: Life (Basel). 2021 Sep 9;11(9):940. doi: 10.3390/life11090940 (PMC8467493; doi:10.3390/life11090940)
Supplement: Supplementary file 1 [file life-11-00940-s001.zip › life-1315588-supplementary/life-1315588-sup/Table S2.xlsx]

## Sheet: SK-RF
Number of features	Class 1	Class 2	Class 3	Class 4	Class 5	Class 6	Class 7	Class 8	Class 9	Class 10	Class 11	Class 12	Class 13	Class 14	Class 15	Class 16	Class 17	Class 18	Class 19	Class 20	Class 21	Class 22	Class 23	Class 24	Class 25	Class 26	Class 27	Class 28	Class 29	Class 30	Class 31	Class 32	ACC	MCC
10	0.88177	0.886792	0.54472	0.864865	0.966535	0.872017	0.842341	0.771363	0.816246	0.821022	0.690866	0.663832	0.939441	0.561608	0.932177	0.861004	0.805293	0.747003	0.962002	0.784549	0.618418	0.894977	0.810606	0.925563	0.630222	0.774606	0.888372	0.514438	0.795285	0.972913	0.666206	0.502475	0.674463	0.656507
20	0.977117	0.987421	0.872146	0.981982	0.998031	0.913735	0.917257	0.814748	0.914838	0.863837	0.733281	0.773621	0.987578	0.698018	0.990536	0.990734	0.94572	0.984227	0.995366	0.841711	0.709016	0.910502	0.931818	0.96474	0.70953	0.811797	0.989147	0.813457	0.976998	0.993367	0.722316	0.562651	0.791185	0.778308
30	0.981693	1	0.919809	0.986486	1	0.931589	0.915393	0.836028	0.922371	0.881845	0.710002	0.80839	0.992236	0.74597	0.988959	0.994595	0.955982	0.994322	0.998146	0.864683	0.745028	0.928767	0.941919	0.979432	0.738033	0.837398	0.995349	0.863052	0.983899	0.997236	0.766769	0.602306	0.821596	0.810341
40	0.977117	1	0.9471	0.993243	1	0.936185	0.917257	0.866876	0.943662	0.887358	0.72322	0.833144	0.994565	0.778571	0.993691	0.99305	0.953821	0.994953	0.999073	0.879679	0.775694	0.923592	0.94697	0.98237	0.752393	0.834977	0.99845	0.899148	0.99425	0.99613	0.77803	0.636709	0.841636	0.831538
50	0.979405	1	0.963526	0.995495	1	0.934064	0.897876	0.872484	0.949558	0.891216	0.697179	0.84486	0.994565	0.787607	0.984227	0.994595	0.959762	0.993691	0.995366	0.890535	0.785245	0.923288	0.957071	0.981717	0.745866	0.844664	0.992248	0.92095	0.991374	0.99613	0.786229	0.647211	0.848768	0.83903
60	0.977879	1	0.972192	0.995495	1	0.937776	0.897503	0.876773	0.95054	0.893238	0.667982	0.85223	0.990683	0.802957	0.984227	0.994595	0.960843	0.993691	0.99722	0.891615	0.802155	0.919635	0.95202	0.981064	0.748586	0.853313	0.990698	0.922105	0.993675	0.993919	0.784846	0.660369	0.853828	0.844331
70	0.976354	1	0.975619	0.993243	1	0.941135	0.885203	0.887166	0.948903	0.887909	0.684356	0.860639	0.996118	0.811942	0.987382	0.993822	0.962193	0.994953	0.998146	0.896293	0.813283	0.924201	0.931818	0.981064	0.756527	0.846912	0.990698	0.928097	0.991949	0.995578	0.789786	0.670811	0.859283	0.850104
80	0.980168	1	0.982345	0.993243	1	0.942372	0.881849	0.886011	0.942352	0.89434	0.689091	0.862245	0.995342	0.820259	0.981073	0.99305	0.962463	0.994953	0.996293	0.899952	0.818715	0.934551	0.949495	0.981391	0.794278	0.853832	0.992248	0.932789	0.991949	0.997236	0.793144	0.689401	0.866359	0.857633
90	0.977879	1	0.985708	0.988739	1	0.943433	0.88483	0.899208	0.949558	0.893973	0.686131	0.873583	0.993789	0.831348	0.988959	0.99305	0.961653	0.996215	0.99722	0.902231	0.822045	0.939726	0.94697	0.984982	0.798085	0.851929	0.992248	0.935822	0.991949	0.995578	0.792255	0.702197	0.871103	0.862657
100	0.985507	0.987421	0.987131	0.984234	1	0.949973	0.906821	0.903497	0.949558	0.903712	0.710199	0.885771	0.997671	0.865335	0.988959	0.993822	0.965433	0.994322	0.995366	0.933061	0.899851	0.943075	0.934343	0.985961	0.824739	0.853659	0.986047	0.953725	0.976998	0.996683	0.83088	0.713906	0.89111	0.884006
110	0.979405	0.981132	0.988036	0.988739	1	0.955453	0.904212	0.904322	0.9453	0.900588	0.71158	0.89418	0.996894	0.868621	0.990536	0.990734	0.969484	0.994322	0.998146	0.934081	0.89512	0.952207	0.929293	0.987267	0.825065	0.859021	0.984496	0.95488	0.985049	0.997789	0.828411	0.718735	0.892749	0.885729
120	0.970252	0.987421	0.989717	0.995495	1	0.9551	0.900112	0.909601	0.954799	0.904079	0.708818	0.895314	0.996118	0.868467	0.990536	0.993822	0.967594	0.995584	0.999073	0.935761	0.89179	0.950381	0.936869	0.990859	0.829743	0.856599	0.976744	0.956107	0.985624	0.997236	0.836708	0.726461	0.894582	0.887663
130	0.980168	1	0.991011	0.986486	1	0.951211	0.892285	0.91521	0.952506	0.905182	0.715328	0.898337	0.996118	0.870007	0.992114	0.996139	0.967864	0.993691	1	0.9366	0.892666	0.952207	0.94697	0.9889	0.830178	0.853832	0.978295	0.953581	0.989074	0.995025	0.838981	0.732738	0.895859	0.88902
140	0.974828	1	0.992563	0.993243	1	0.956337	0.892657	0.909106	0.951851	0.904998	0.712567	0.902305	0.997671	0.87278	0.992114	0.99305	0.963813	0.996215	0.998146	0.93774	0.890563	0.956469	0.929293	0.990532	0.829417	0.849507	0.976744	0.95488	0.985624	0.997236	0.833646	0.73648	0.896276	0.889448
150	0.97254	0.987421	0.992757	0.97973	1	0.957398	0.893776	0.91224	0.943334	0.904998	0.710199	0.905329	0.996118	0.876271	0.990536	0.99305	0.960032	0.994322	0.999073	0.93792	0.888285	0.955556	0.924242	0.988247	0.835836	0.856599	0.981395	0.952931	0.983324	0.996683	0.835721	0.736902	0.896981	0.890202
160	0.963387	0.987421	0.992628	0.993243	1	0.954216	0.882594	0.91389	0.94399	0.899302	0.696193	0.905896	0.997671	0.875295	0.988959	0.995367	0.964893	0.994953	0.996293	0.93798	0.888548	0.951903	0.916667	0.987594	0.828655	0.855215	0.979845	0.953436	0.984474	0.997236	0.83987	0.739075	0.896209	0.889367
170	0.960336	0.987421	0.992498	0.995495	1	0.953332	0.881103	0.913065	0.94399	0.908673	0.689485	0.909769	0.996118	0.875141	0.990536	0.994595	0.971645	0.995584	0.998146	0.941039	0.889337	0.95312	0.931818	0.988573	0.832137	0.85435	0.982946	0.955458	0.987349	0.995025	0.839573	0.739317	0.897287	0.890513
180	0.969489	0.993711	0.993533	0.995495	1	0.951918	0.87104	0.91092	0.953161	0.903528	0.683172	0.914966	0.994565	0.880327	0.985804	0.994595	0.968944	0.994953	0.998146	0.942898	0.884518	0.953729	0.934343	0.988573	0.832137	0.850545	0.973643	0.953725	0.989074	0.997236	0.836017	0.743662	0.897614	0.890851
190	0.96415	0.987421	0.993404	0.993243	1	0.951564	0.852777	0.908776	0.944645	0.897097	0.67607	0.91421	0.996894	0.880481	0.984227	0.993822	0.969484	0.993691	0.996293	0.946737	0.884518	0.952816	0.914141	0.991185	0.835292	0.848988	0.967442	0.95553	0.988499	0.995578	0.837598	0.74499	0.897381	0.890596
200	0.965675	0.993711	0.99515	0.997748	1	0.964292	0.886321	0.913065	0.944972	0.909408	0.691852	0.91969	0.994565	0.883048	0.990536	0.995367	0.968404	0.994953	0.998146	0.947757	0.889424	0.959513	0.906566	0.990206	0.838773	0.855215	0.970543	0.95423	0.987924	0.997789	0.845006	0.76358	0.902969	0.896553
210	0.95881	0.993711	0.995279	1	1	0.963231	0.884458	0.915539	0.938749	0.908857	0.689682	0.921958	0.992236	0.887617	0.977918	0.992278	0.967054	0.995584	0.999073	0.946437	0.885481	0.95586	0.901515	0.98792	0.838882	0.860924	0.95969	0.956107	0.988499	0.996683	0.839178	0.763158	0.902736	0.8963
220	0.963387	0.987421	0.99502	0.995495	1	0.960757	0.885949	0.919993	0.934818	0.901874	0.66956	0.924131	0.996118	0.891365	0.981073	0.99305	0.968134	0.995584	0.996293	0.948536	0.880487	0.951598	0.868687	0.986941	0.846823	0.849334	0.973643	0.953436	0.990224	0.995578	0.841055	0.762675	0.902219	0.895744
230	0.959573	1	0.995538	0.995495	1	0.963585	0.885203	0.916034	0.937111	0.902793	0.6739	0.920635	0.996118	0.889311	0.979495	0.992278	0.967864	0.994953	0.996293	0.948776	0.886095	0.95586	0.888889	0.989553	0.848564	0.856599	0.973643	0.95488	0.987349	0.997236	0.836906	0.763218	0.902713	0.896275
240	0.961861	0.987421	0.995344	0.995495	1	0.963762	0.876631	0.917519	0.942679	0.904814	0.673111	0.922714	0.996894	0.893829	0.976341	0.992278	0.968134	0.994322	0.996293	0.947217	0.884167	0.953729	0.924242	0.988573	0.848782	0.852794	0.965891	0.95488	0.988499	0.999447	0.847575	0.766176	0.903891	0.897525
250	0.960336	0.968553	0.995732	0.993243	1	0.96606	0.86694	0.917684	0.935473	0.911062	0.662458	0.930745	0.994565	0.89845	0.977918	0.991506	0.971105	0.994322	0.998146	0.956454	0.882152	0.95586	0.901515	0.991512	0.841601	0.853486	0.96124	0.956757	0.987924	0.998342	0.855675	0.772755	0.906213	0.899992
260	0.952708	0.968553	0.995279	0.990991	1	0.963408	0.856877	0.919828	0.936783	0.901691	0.659696	0.934335	0.994565	0.899887	0.963722	0.99305	0.973805	0.994953	0.996293	0.955554	0.88259	0.954033	0.911616	0.992165	0.843886	0.860232	0.955039	0.95719	0.985624	0.996683	0.856367	0.778247	0.906785	0.900599
270	0.958047	0.968553	0.995667	0.990991	1	0.96659	0.868431	0.916694	0.934163	0.911062	0.662853	0.934996	0.996118	0.9042	0.971609	0.992278	0.970564	0.994953	0.996293	0.958373	0.891352	0.9586	0.90404	0.990532	0.868255	0.862481	0.953488	0.958057	0.987924	0.996683	0.856268	0.787844	0.910956	0.905051
280	0.956522	0.974843	0.996055	0.990991	1	0.967474	0.860977	0.918674	0.925647	0.903712	0.652594	0.929989	0.994565	0.904302	0.970032	0.993822	0.971645	0.995584	0.996293	0.956394	0.891264	0.959817	0.90404	0.990206	0.862924	0.855734	0.928682	0.954808	0.988499	0.995578	0.857651	0.783679	0.90874	0.902687
290	0.947368	0.987421	0.995861	0.986486	1	0.964999	0.861349	0.917354	0.93318	0.911613	0.649832	0.933673	0.998447	0.905124	0.968454	0.992278	0.968134	0.99306	0.99722	0.958553	0.889161	0.961644	0.911616	0.991512	0.87054	0.851064	0.931783	0.957623	0.987924	0.997236	0.859231	0.786154	0.90999	0.904017
300	0.938978	0.968553	0.995344	0.993243	1	0.966237	0.854268	0.91455	0.927612	0.910143	0.639771	0.934335	0.993789	0.902762	0.973186	0.991506	0.969484	0.993691	0.998146	0.958613	0.88592	0.957991	0.893939	0.991838	0.867493	0.850718	0.945736	0.957118	0.986199	0.997789	0.85607	0.785611	0.908407	0.902329
310	0.947368	0.968553	0.995926	0.990991	1	0.964115	0.853895	0.915374	0.928595	0.904814	0.64707	0.93339	0.99146	0.903327	0.960568	0.989961	0.968944	0.996215	0.996293	0.957474	0.889775	0.957382	0.906566	0.989226	0.865535	0.844664	0.928682	0.956902	0.988499	0.996683	0.856367	0.786214	0.908285	0.902199
320	0.94508	0.955975	0.995602	0.988739	1	0.963585	0.85874	0.920323	0.921389	0.904447	0.657723	0.936697	0.996118	0.90651	0.966877	0.990734	0.965433	0.995584	0.99722	0.961552	0.886445	0.956164	0.883838	0.989879	0.868473	0.844491	0.934884	0.95719	0.988499	0.995578	0.850538	0.787663	0.909229	0.903202
330	0.935164	0.962264	0.995732	0.986486	1	0.965529	0.847186	0.916859	0.920079	0.906652	0.659499	0.934713	0.992236	0.905278	0.9653	0.992278	0.970564	0.993691	0.995366	0.962272	0.889337	0.956164	0.883838	0.990532	0.874565	0.847085	0.924031	0.955891	0.990224	0.99613	0.85123	0.789896	0.909623	0.903623
340	0.942029	0.968553	0.995602	0.988739	1	0.96058	0.844204	0.921478	0.924337	0.907019	0.662261	0.939248	0.993012	0.905791	0.958991	0.990734	0.968404	0.993691	0.99722	0.962812	0.892403	0.960122	0.911616	0.9889	0.873695	0.85141	0.937984	0.9595	0.988499	0.99613	0.853798	0.792069	0.911151	0.905248
350	0.941266	0.962264	0.995538	0.986486	0.998031	0.965353	0.838613	0.925107	0.926302	0.902793	0.649438	0.940004	0.993789	0.911285	0.968454	0.989189	0.972995	0.994953	0.993513	0.965751	0.897923	0.960731	0.916667	0.989879	0.874674	0.847431	0.927132	0.958129	0.983324	0.997236	0.855478	0.792009	0.912095	0.906263
360	0.939741	0.962264	0.994891	0.986486	1	0.964469	0.827805	0.919993	0.919751	0.905366	0.646479	0.941138	0.99146	0.907691	0.9653	0.989189	0.972185	0.994953	0.994439	0.965751	0.897135	0.960426	0.896465	0.990859	0.871519	0.845701	0.906977	0.957551	0.983899	0.998342	0.852317	0.789474	0.910384	0.904436
370	0.932113	0.930818	0.996314	0.981982	1	0.961817	0.840477	0.922798	0.918768	0.909041	0.66305	0.936791	0.994565	0.90995	0.968454	0.988417	0.972185	0.993691	0.994439	0.966351	0.898011	0.9586	0.891414	0.991185	0.872607	0.843972	0.916279	0.956107	0.985049	0.998894	0.856367	0.788991	0.911373	0.905489
380	0.941266	0.962264	0.99599	0.977477	1	0.960933	0.823705	0.921643	0.922044	0.900037	0.653975	0.939815	0.996118	0.911593	0.971609	0.988417	0.974075	0.994322	0.994439	0.965751	0.895821	0.956469	0.891414	0.989226	0.869669	0.846912	0.928682	0.957262	0.983899	0.997789	0.850044	0.792673	0.910834	0.904915
390	0.940503	0.91195	0.996055	0.988739	1	0.966237	0.838241	0.921478	0.915493	0.909225	0.651805	0.948224	0.995342	0.908615	0.9653	0.989961	0.972455	0.996845	0.995366	0.96737	0.893542	0.957382	0.901515	0.9889	0.871301	0.864383	0.924031	0.957262	0.981024	0.996683	0.85775	0.792552	0.9125	0.906691
400	0.946606	0.899371	0.996249	0.981982	1	0.964292	0.834886	0.923788	0.916476	0.905366	0.652002	0.949735	0.989907	0.909231	0.958991	0.990734	0.971645	0.995584	0.992586	0.965571	0.896609	0.95586	0.896465	0.988247	0.874238	0.864556	0.910078	0.956035	0.986774	0.995578	0.853798	0.792854	0.9123	0.906478
410	0.937452	0.918239	0.995732	0.977477	1	0.966944	0.825941	0.919004	0.916476	0.909041	0.65003	0.947279	0.987578	0.911644	0.954259	0.989961	0.972725	0.995584	0.995366	0.966291	0.895645	0.958295	0.924242	0.990532	0.873803	0.859886	0.924031	0.958129	0.985049	0.997236	0.858935	0.792431	0.912595	0.906791
420	0.930587	0.918239	0.996637	0.977477	1	0.965883	0.83675	0.922633	0.90927	0.903896	0.657329	0.947562	0.990683	0.910925	0.963722	0.990734	0.970024	0.99306	0.995366	0.96881	0.895821	0.961644	0.909091	0.989553	0.869887	0.857983	0.900775	0.957407	0.984474	0.99613	0.862393	0.796053	0.913089	0.907317
430	0.956522	0.937107	0.995926	0.972973	0.998031	0.969595	0.857622	0.934345	0.916803	0.921169	0.675478	0.960223	0.992236	0.924376	0.963722	0.989961	0.972455	0.994953	0.995366	0.972169	0.913169	0.960122	0.893939	0.990859	0.879678	0.849334	0.92093	0.958418	0.985049	0.998342	0.862393	0.811746	0.920688	0.915431
440	0.964912	0.937107	0.995926	0.961712	0.998031	0.971009	0.858367	0.928242	0.919096	0.925028	0.666206	0.962207	0.993012	0.924017	0.957413	0.987645	0.972455	0.991167	0.995366	0.972949	0.913169	0.960426	0.891414	0.991185	0.879787	0.850545	0.911628	0.960511	0.985049	0.997236	0.864467	0.813556	0.920999	0.91576
450	0.966438	0.943396	0.995408	0.97973	1	0.970479	0.857622	0.926427	0.917786	0.917126	0.667982	0.957766	0.989907	0.923349	0.957413	0.99305	0.970834	0.992429	0.993513	0.971809	0.91536	0.957686	0.888889	0.991512	0.880875	0.851064	0.911628	0.959284	0.985049	0.99613	0.860614	0.814462	0.920188	0.914894
460	0.965675	0.968553	0.996249	0.97973	1	0.970479	0.863586	0.926427	0.916148	0.917677	0.665812	0.96164	0.99146	0.923247	0.94795	0.990734	0.972725	0.993691	0.994439	0.972409	0.913607	0.957686	0.883838	0.990532	0.876849	0.851929	0.91938	0.95784	0.990799	0.997789	0.862393	0.81422	0.920332	0.91505
470	0.961098	0.962264	0.99502	0.975225	1	0.97154	0.851659	0.931541	0.910907	0.915288	0.65437	0.959373	0.99146	0.926327	0.960568	0.988417	0.971915	0.995584	0.996293	0.972169	0.910541	0.960731	0.886364	0.989226	0.878372	0.840858	0.91938	0.95849	0.982749	0.997236	0.856663	0.811504	0.918899	0.913524
480	0.96415	0.962264	0.995602	0.977477	1	0.968004	0.848304	0.927747	0.917458	0.917494	0.655948	0.959845	0.990683	0.92222	0.957413	0.989961	0.971375	0.994953	0.994439	0.971629	0.912118	0.956773	0.868687	0.992165	0.872063	0.845528	0.927132	0.958706	0.983324	0.99613	0.859133	0.809935	0.91831	0.912895
490	0.961098	0.949686	0.996184	0.986486	0.998031	0.971009	0.845695	0.925107	0.91189	0.91878	0.65003	0.958806	0.993012	0.923555	0.94795	0.992278	0.972455	0.994322	0.996293	0.971689	0.912205	0.957382	0.871212	0.990206	0.874674	0.834977	0.91938	0.95784	0.985049	0.99613	0.862985	0.810116	0.918144	0.912719
500	0.957285	0.949686	0.995538	0.977477	1	0.970126	0.847186	0.926427	0.90927	0.92025	0.646873	0.959751	0.98913	0.924274	0.951104	0.992278	0.973805	0.995584	0.992586	0.972109	0.908788	0.959209	0.868687	0.988247	0.876958	0.845182	0.913178	0.958923	0.986774	0.998342	0.868122	0.812349	0.918982	0.913612
510	0.952708	0.955975	0.995861	0.977477	0.998031	0.968535	0.853522	0.922468	0.906649	0.915656	0.641152	0.962207	0.995342	0.922528	0.94164	0.991506	0.969214	0.996215	0.995366	0.972829	0.907737	0.951294	0.866162	0.989553	0.875	0.838955	0.900775	0.95849	0.982749	0.997236	0.861405	0.812892	0.917549	0.912082
520	0.95881	0.924528	0.995408	0.970721	1	0.966944	0.84495	0.925437	0.906649	0.91143	0.637996	0.961924	0.990683	0.924684	0.955836	0.989189	0.968404	0.996215	0.992586	0.972529	0.911417	0.951903	0.840909	0.991185	0.870757	0.840339	0.877519	0.956541	0.979873	0.995578	0.860318	0.811323	0.916938	0.911432
530	0.95881	0.943396	0.995796	0.986486	1	0.967474	0.846068	0.926592	0.909597	0.910695	0.64273	0.960506	0.99146	0.928227	0.955836	0.994595	0.971645	0.995584	0.992586	0.973009	0.911855	0.954338	0.856061	0.991512	0.881963	0.83809	0.908527	0.957912	0.984474	0.995025	0.863479	0.811987	0.918816	0.913436
540	0.952708	0.968553	0.995667	0.988739	0.998031	0.969949	0.84495	0.924447	0.904356	0.915472	0.643125	0.961546	0.99146	0.932129	0.954259	0.989961	0.974345	0.996215	0.992586	0.972829	0.913695	0.955556	0.871212	0.990532	0.890448	0.838263	0.928682	0.958129	0.982174	0.99613	0.863874	0.813315	0.920143	0.914855
550	0.955759	0.962264	0.996443	0.981982	1	0.969772	0.845695	0.931706	0.913855	0.918229	0.65654	0.963435	0.986801	0.930896	0.971609	0.994595	0.974615	0.996215	0.992586	0.974688	0.919565	0.955556	0.888889	0.989879	0.889143	0.863345	0.916279	0.958201	0.986199	0.997236	0.867035	0.818868	0.923143	0.918052
560	0.95881	0.918239	0.995861	0.990991	1	0.971893	0.836004	0.929891	0.911562	0.919699	0.648649	0.966742	0.98913	0.932283	0.970032	0.995367	0.975425	0.998107	0.990732	0.974388	0.919303	0.95586	0.868687	0.989226	0.894147	0.857637	0.906977	0.959428	0.985624	0.997236	0.860318	0.821282	0.923004	0.917906
570	0.95881	0.962264	0.995408	0.981982	1	0.972777	0.841968	0.928077	0.911562	0.917677	0.650621	0.966742	0.983696	0.933001	0.966877	0.99305	0.975695	0.996215	0.991659	0.975048	0.919215	0.952816	0.878788	0.990532	0.889143	0.859367	0.91938	0.960511	0.988499	0.99613	0.865751	0.823093	0.923498	0.918432
580	0.955759	0.955975	0.996702	0.97973	1	0.970833	0.843086	0.924612	0.921716	0.922455	0.641744	0.96627	0.990683	0.933823	0.962145	0.993822	0.976776	0.995584	0.995366	0.973189	0.918251	0.956773	0.856061	0.990206	0.88762	0.857291	0.899225	0.958345	0.985049	0.997789	0.867134	0.822549	0.923032	0.917935
590	0.945843	0.981132	0.996572	0.988739	1	0.968711	0.842713	0.929396	0.923027	0.919882	0.644703	0.969766	0.990683	0.934079	0.960568	0.996139	0.975965	0.997476	0.994439	0.973129	0.917112	0.951294	0.906566	0.991185	0.892189	0.852275	0.917829	0.959645	0.983324	0.997789	0.862886	0.825447	0.923548	0.918489
600	0.951945	0.955975	0.996766	0.990991	1	0.970126	0.838986	0.930551	0.919424	0.914553	0.639377	0.965231	0.986025	0.931718	0.9653	0.993822	0.977046	0.998107	0.994439	0.973788	0.916236	0.952816	0.878788	0.990859	0.88936	0.853486	0.917829	0.959645	0.985049	0.998342	0.860812	0.822187	0.922187	0.917036
610	0.962624	0.930818	0.997219	0.990991	0.998031	0.970479	0.840104	0.932531	0.919751	0.916759	0.637798	0.970522	0.98913	0.935414	0.957413	0.993822	0.975695	0.998107	0.99722	0.975648	0.917988	0.951598	0.883838	0.989553	0.889687	0.854004	0.905426	0.960944	0.989649	0.998342	0.862788	0.823455	0.923704	0.918655
620	0.966438	0.955975	0.997154	0.988739	1	0.971186	0.836377	0.930881	0.915493	0.916024	0.640758	0.970144	0.987578	0.935517	0.957413	0.995367	0.979206	0.998107	0.993513	0.975768	0.918952	0.955556	0.893939	0.990532	0.890122	0.854004	0.91938	0.960583	0.988499	0.998342	0.863776	0.823696	0.923981	0.91895
630	0.963387	0.962264	0.996572	0.988739	1	0.969595	0.830414	0.93385	0.918113	0.9129	0.644111	0.970805	0.987578	0.938187	0.958991	0.991506	0.977316	0.996845	0.993513	0.974028	0.921493	0.950989	0.883838	0.989879	0.887511	0.855388	0.91938	0.960583	0.987349	0.996683	0.865455	0.827137	0.924354	0.919345
640	0.961098	0.968553	0.996831	0.981982	1	0.970656	0.825568	0.932201	0.915493	0.91584	0.643519	0.973073	0.990683	0.936903	0.976341	0.99305	0.980016	0.998738	0.994439	0.975408	0.921318	0.954642	0.878788	0.988573	0.89295	0.855561	0.900775	0.961016	0.987924	0.998894	0.864269	0.829491	0.925026	0.920063
650	0.961861	0.981132	0.996508	0.986486	0.996063	0.967827	0.829296	0.929396	0.917131	0.91878	0.638193	0.973262	0.989907	0.939419	0.9653	0.99305	0.979206	0.997476	0.996293	0.974808	0.920091	0.957078	0.89899	0.991185	0.892733	0.856426	0.928682	0.9608	0.987924	0.998342	0.860022	0.823032	0.924337	0.919333
660	0.971777	0.968553	0.995861	0.986486	0.998031	0.969595	0.839732	0.937974	0.9132	0.918964	0.6449	0.970427	0.988354	0.937571	0.970032	0.995367	0.975965	0.996215	0.995366	0.975708	0.921143	0.960122	0.881313	0.990206	0.893494	0.861443	0.911628	0.961161	0.986199	0.998894	0.867035	0.827982	0.925703	0.920786
670	0.961098	0.943396	0.997478	0.984234	1	0.969418	0.838986	0.93319	0.917458	0.919699	0.640166	0.972222	0.987578	0.938443	0.9653	0.993822	0.974345	0.998738	0.995366	0.974508	0.91904	0.955556	0.861111	0.990532	0.894691	0.861789	0.924031	0.958995	0.990224	0.997789	0.863578	0.827801	0.925081	0.920124
680	0.961861	0.974843	0.997025	0.990991	0.998031	0.972954	0.842713	0.931541	0.920079	0.919699	0.64707	0.972789	0.987578	0.938187	0.966877	0.995367	0.977316	0.998107	0.995366	0.976308	0.921405	0.957382	0.878788	0.991185	0.895453	0.866459	0.927132	0.961233	0.989649	0.999447	0.86338	0.829792	0.92647	0.921606
690	0.959573	0.924528	0.996896	0.990991	1	0.96659	0.840104	0.930716	0.919751	0.921904	0.644506	0.970427	0.990683	0.939573	0.957413	0.99305	0.975695	0.997476	0.996293	0.975648	0.920792	0.959817	0.868687	0.987267	0.894147	0.859886	0.925581	0.959139	0.982749	0.998342	0.863282	0.83281	0.925681	0.920764
700	0.951182	0.937107	0.996443	0.975225	1	0.968358	0.834886	0.934345	0.916476	0.913267	0.63188	0.970994	0.986025	0.937571	0.963722	0.99305	0.972725	0.997476	0.994439	0.974448	0.918952	0.957686	0.876263	0.98792	0.895779	0.862827	0.934884	0.960511	0.986199	0.998342	0.865652	0.830939	0.924787	0.919809
710	0.95881	0.91195	0.997478	0.986486	1	0.971009	0.843459	0.933025	0.919096	0.916575	0.64707	0.972222	0.982143	0.938597	0.960568	0.993822	0.974615	0.996845	0.999073	0.974508	0.918076	0.95312	0.866162	0.985961	0.897302	0.858502	0.92093	0.960222	0.982749	0.998894	0.862886	0.82762	0.925076	0.920117
720	0.968726	0.962264	0.997154	0.988739	1	0.969242	0.836377	0.933355	0.918113	0.912716	0.647662	0.971655	0.99146	0.938751	0.966877	0.994595	0.976235	0.998107	0.998146	0.974808	0.920179	0.956773	0.856061	0.989879	0.895017	0.875454	0.931783	0.961594	0.990224	0.998342	0.867332	0.832388	0.92662	0.92176
730	0.967963	0.974843	0.996766	0.972973	1	0.968711	0.837868	0.935335	0.918441	0.912165	0.631486	0.974112	0.986801	0.93947	0.973186	0.995367	0.974615	0.996845	1	0.974808	0.919303	0.954338	0.886364	0.991185	0.895344	0.877011	0.91938	0.959717	0.986774	0.998894	0.868221	0.831603	0.926159	0.921272
740	0.951945	0.91195	0.997543	0.986486	1	0.970833	0.840104	0.934675	0.921389	0.909225	0.630302	0.972978	0.983696	0.938649	0.962145	0.992278	0.974885	0.998738	0.999073	0.976248	0.91904	0.954033	0.888889	0.985635	0.893168	0.870265	0.924031	0.960367	0.985624	0.998342	0.864961	0.83269	0.925531	0.920603
750	0.948131	0.949686	0.997219	0.988739	1	0.97154	0.827059	0.933685	0.922371	0.913818	0.620635	0.973167	0.986025	0.937673	0.958991	0.996139	0.975425	0.998107	0.999073	0.976967	0.920442	0.954338	0.873737	0.990206	0.898607	0.863345	0.92093	0.960583	0.991949	1	0.865652	0.831301	0.925392	0.920457
760	0.961861	0.924528	0.996572	0.988739	0.994094	0.967297	0.822959	0.932036	0.919751	0.908857	0.631486	0.974112	0.981366	0.939111	0.963722	0.995367	0.973265	0.997476	0.998146	0.974748	0.916411	0.952207	0.866162	0.988247	0.895888	0.866459	0.917829	0.960439	0.985049	0.998342	0.863973	0.831965	0.924665	0.919677
770	0.962624	0.962264	0.997025	0.986486	0.996063	0.970302	0.826687	0.933685	0.916476	0.910695	0.626948	0.972978	0.987578	0.937622	0.966877	0.995367	0.972185	0.996845	1	0.974028	0.914746	0.950381	0.866162	0.986614	0.89393	0.869573	0.936434	0.958201	0.987349	1	0.866542	0.830275	0.92432	0.919311
780	0.955759	0.943396	0.997154	0.986486	0.998031	0.968358	0.82035	0.93616	0.916803	0.909041	0.621227	0.973923	0.983696	0.936082	0.958991	0.992278	0.976506	0.999369	1	0.974508	0.918339	0.954642	0.886364	0.98792	0.893059	0.863518	0.933333	0.960511	0.989074	0.998894	0.864072	0.831845	0.92427	0.91926
790	0.956522	0.968553	0.996508	0.981982	1	0.968358	0.827059	0.934015	0.920079	0.905366	0.619057	0.971372	0.986801	0.941678	0.970032	0.993822	0.973265	0.996215	0.999073	0.976787	0.916323	0.954947	0.881313	0.987594	0.893494	0.867497	0.917829	0.958562	0.987349	0.998342	0.864566	0.83438	0.924831	0.919861
800	0.963387	0.943396	0.997154	0.97973	0.996063	0.96659	0.815878	0.937149	0.916803	0.906468	0.620438	0.971183	0.986801	0.936595	0.9653	0.99305	0.971915	0.998107	1	0.976847	0.916499	0.95312	0.878788	0.986941	0.890339	0.872513	0.924031	0.960583	0.990224	1	0.866739	0.831241	0.924231	0.919216
810	0.956522	0.955975	0.997349	0.990991	0.998031	0.967297	0.827432	0.933025	0.913855	0.909592	0.617282	0.973923	0.985248	0.938905	0.968454	0.991506	0.971105	0.998107	0.998146	0.976068	0.918339	0.951294	0.858586	0.985635	0.892189	0.864902	0.92093	0.958923	0.989649	0.999447	0.864269	0.832388	0.924237	0.919226
820	0.956522	0.949686	0.996184	0.986486	0.998031	0.968181	0.822587	0.932531	0.921061	0.907387	0.610771	0.971372	0.986025	0.93562	0.962145	0.991506	0.971375	0.998107	0.998146	0.976607	0.917988	0.949163	0.878788	0.98792	0.894473	0.868362	0.913178	0.9595	0.990799	0.999447	0.866146	0.834319	0.924026	0.918999
830	0.95881	0.930818	0.99696	0.986486	1	0.969595	0.82035	0.931541	0.915821	0.908857	0.620043	0.973734	0.979037	0.935979	0.963722	0.990734	0.971645	0.996845	0.999073	0.976488	0.918339	0.952207	0.843434	0.987594	0.891536	0.867324	0.899225	0.957407	0.990799	0.998894	0.861405	0.832871	0.923604	0.91855
840	0.952708	0.91195	0.997607	0.988739	0.998031	0.966413	0.807305	0.932201	0.910907	0.908673	0.609982	0.973639	0.983696	0.939162	0.962145	0.990734	0.972725	0.997476	1	0.975528	0.915535	0.943988	0.866162	0.984329	0.891862	0.86594	0.930233	0.960006	0.988499	0.999447	0.86338	0.833052	0.923326	0.918255
850	0.948131	0.930818	0.997154	0.981982	1	0.968181	0.807305	0.931871	0.919751	0.91143	0.599132	0.973828	0.976708	0.939162	0.958991	0.991506	0.970834	0.998738	0.999073	0.975108	0.917638	0.947945	0.863636	0.986614	0.8948	0.870092	0.911628	0.959573	0.987924	0.998342	0.85854	0.830215	0.922987	0.917893
860	0.953471	0.943396	0.997284	0.977477	0.998031	0.969242	0.811405	0.932366	0.909597	0.901691	0.606431	0.973734	0.98059	0.938238	0.960568	0.99305	0.976235	0.998738	1	0.975168	0.916061	0.948554	0.856061	0.987267	0.889904	0.864383	0.905426	0.960078	0.988499	0.998342	0.860417	0.83275	0.922776	0.917669
870	0.954996	0.930818	0.996443	0.984234	1	0.964292	0.804696	0.929561	0.915165	0.906836	0.598935	0.973734	0.98059	0.94024	0.954259	0.99305	0.972995	0.996845	0.999073	0.975828	0.914746	0.942466	0.840909	0.985961	0.889252	0.857118	0.91938	0.959861	0.987924	0.997789	0.858836	0.829551	0.921704	0.916527
880	0.955759	0.90566	0.99709	0.984234	1	0.968004	0.81066	0.932695	0.91189	0.906468	0.590452	0.974395	0.982919	0.937211	0.973186	0.989961	0.969754	0.998107	1	0.974928	0.918163	0.954033	0.84596	0.988573	0.890122	0.873032	0.911628	0.959789	0.989074	0.997236	0.86259	0.829913	0.922643	0.917529
890	0.948894	0.949686	0.997219	0.984234	1	0.965883	0.808423	0.930881	0.905994	0.909776	0.594989	0.973545	0.981366	0.938238	0.952681	0.99305	0.971105	0.996215	0.998146	0.977087	0.916236	0.945205	0.853535	0.984982	0.88305	0.861616	0.882171	0.961089	0.987349	0.999447	0.859627	0.830818	0.921671	0.916492
900	0.951182	0.930818	0.997154	0.995495	1	0.967827	0.80246	0.928406	0.918113	0.910143	0.596567	0.972789	0.983696	0.937263	0.954259	0.991506	0.973535	0.998107	0.999073	0.976967	0.918777	0.942466	0.848485	0.9889	0.885553	0.867151	0.897674	0.960367	0.987924	0.999447	0.860812	0.83106	0.922332	0.917198
910	0.945843	0.924528	0.996896	0.981982	0.998031	0.969065	0.805069	0.927582	0.910907	0.905733	0.595976	0.974395	0.98059	0.938957	0.963722	0.991506	0.973265	0.997476	1	0.975168	0.916148	0.953425	0.84596	0.988247	0.892406	0.863864	0.902326	0.958706	0.985624	0.998342	0.858935	0.834078	0.92241	0.917281
920	0.958047	0.90566	0.997349	0.995495	1	0.967651	0.811778	0.932366	0.912873	0.911062	0.600907	0.975718	0.982919	0.939932	0.977918	0.995367	0.969484	0.998107	0.999073	0.975348	0.915885	0.949467	0.838384	0.985635	0.887076	0.856253	0.900775	0.958562	0.986774	0.998894	0.859429	0.832267	0.922521	0.917402
930	0.952708	0.90566	0.997219	0.997748	0.998031	0.965176	0.789415	0.931046	0.909925	0.905366	0.589071	0.974301	0.979814	0.937571	0.974763	0.991506	0.972185	0.998738	1	0.976488	0.915447	0.951903	0.835859	0.983676	0.886641	0.856426	0.917829	0.959645	0.989074	0.997789	0.859725	0.830034	0.92116	0.915949
940	0.954996	0.924528	0.997154	0.990991	1	0.968535	0.789415	0.931706	0.908287	0.902058	0.577826	0.973734	0.977484	0.936749	0.976341	0.993822	0.971105	0.998738	0.999073	0.976128	0.914133	0.955556	0.848485	0.985961	0.884356	0.866632	0.897674	0.959284	0.983899	0.998342	0.863776	0.833172	0.921315	0.916118
950	0.964912	0.886792	0.99709	0.990991	0.996063	0.967827	0.788669	0.924447	0.907959	0.901139	0.584336	0.973639	0.974379	0.938084	0.970032	0.992278	0.967324	0.996845	0.999073	0.974628	0.916849	0.951903	0.838384	0.983023	0.886532	0.860751	0.874419	0.958851	0.983899	0.998342	0.861504	0.832026	0.920665	0.915421
960	0.956522	0.924528	0.997219	0.993243	0.998031	0.964822	0.787179	0.928901	0.903046	0.900221	0.575853	0.975813	0.975155	0.938084	0.960568	0.991506	0.971105	0.996845	0.999073	0.976128	0.912381	0.943379	0.823232	0.984982	0.890013	0.851756	0.863566	0.958634	0.989649	0.998342	0.857058	0.829913	0.91966	0.914349
970	0.956522	0.90566	0.996831	0.990991	1	0.966767	0.787924	0.934015	0.906649	0.901323	0.576248	0.974962	0.979814	0.936287	0.966877	0.989961	0.971645	0.997476	0.999073	0.976188	0.917901	0.944292	0.830808	0.981717	0.890448	0.863864	0.872868	0.957984	0.993099	0.997236	0.858046	0.831241	0.920704	0.915464
980	0.961098	0.930818	0.996572	0.990991	0.998031	0.964469	0.785315	0.929396	0.907304	0.903161	0.584533	0.975435	0.978261	0.937827	0.9653	0.991506	0.968404	0.997476	1	0.977087	0.915885	0.949163	0.828283	0.982697	0.888925	0.862308	0.889922	0.9595	0.988499	0.997789	0.859133	0.834983	0.921365	0.916168
990	0.957285	0.90566	0.997025	0.990991	0.998031	0.965353	0.80246	0.931376	0.91189	0.901691	0.58335	0.974584	0.983696	0.937057	0.976341	0.992278	0.968674	0.996845	1	0.973908	0.913695	0.947336	0.825758	0.989553	0.888272	0.859194	0.899225	0.958057	0.987924	0.99613	0.855675	0.830456	0.920454	0.915198
1000	0.961098	0.924528	0.997154	0.993243	0.996063	0.969949	0.785688	0.928736	0.909925	0.901874	0.569935	0.975624	0.979037	0.93793	0.976341	0.991506	0.968134	0.997476	0.999073	0.975948	0.915184	0.947032	0.828283	0.982697	0.8849	0.857464	0.903876	0.959067	0.986199	0.995025	0.859429	0.831965	0.920371	0.915112
1010	0.961098	0.924528	0.99696	0.990991	0.996063	0.965706	0.778233	0.925437	0.908942	0.899669	0.570132	0.9726	0.975932	0.937365	0.976341	0.992278	0.971375	0.996845	0.999073	0.975348	0.913432	0.947336	0.815657	0.981064	0.88762	0.863691	0.875969	0.960511	0.990799	0.999447	0.857453	0.831724	0.91981	0.91451
1020	0.949657	0.886792	0.997284	0.990991	0.996063	0.964469	0.778233	0.928901	0.901408	0.904447	0.576642	0.97449	0.972826	0.937109	0.958991	0.991506	0.970834	0.999369	0.999073	0.975948	0.912556	0.949163	0.813131	0.981391	0.884138	0.857637	0.88062	0.957984	0.989649	0.997789	0.859528	0.831362	0.919543	0.914226
1030	0.954233	0.867925	0.997025	0.995495	1	0.963585	0.778606	0.926097	0.907632	0.893973	0.563622	0.975718	0.968168	0.937006	0.9653	0.988417	0.973265	0.996215	0.999073	0.976248	0.916236	0.947641	0.825758	0.982697	0.885988	0.861616	0.857364	0.958995	0.993675	0.997789	0.861504	0.835285	0.919927	0.914636
1040	0.955759	0.861635	0.997154	0.986486	0.998031	0.968181	0.783451	0.924612	0.907959	0.898567	0.573683	0.973923	0.965839	0.937365	0.977918	0.989189	0.965974	0.996845	1	0.977087	0.913783	0.954947	0.815657	0.982044	0.885226	0.863691	0.854264	0.959717	0.989649	0.998342	0.857453	0.83607	0.920243	0.914972
1050	0.960336	0.867925	0.997349	0.988739	0.998031	0.966237	0.77637	0.922303	0.909597	0.893973	0.566384	0.975907	0.968168	0.937109	0.968454	0.990734	0.969214	0.997476	0.999073	0.977087	0.913783	0.94825	0.808081	0.985635	0.884247	0.851237	0.872868	0.960439	0.988499	0.99613	0.858244	0.830879	0.919021	0.913673
1060	0.94508	0.842767	0.997025	0.988739	0.998031	0.964469	0.778979	0.925602	0.905011	0.89581	0.559479	0.97345	0.966615	0.936441	0.963722	0.989961	0.970834	0.998107	0.999073	0.975468	0.911417	0.950989	0.795455	0.980085	0.884465	0.849507	0.848062	0.957768	0.991374	0.99613	0.856367	0.830818	0.917733	0.912296
1070	0.94508	0.867925	0.99709	0.990991	0.998031	0.963938	0.775252	0.923458	0.904356	0.900037	0.559874	0.974679	0.971273	0.937263	0.970032	0.989189	0.970834	0.998738	0.999073	0.975468	0.912906	0.944597	0.808081	0.984003	0.884465	0.860059	0.874419	0.959934	0.987924	0.998342	0.857848	0.833293	0.918938	0.913582
1080	0.94508	0.880503	0.997154	0.995495	0.998031	0.966944	0.77227	0.924447	0.909597	0.901691	0.555336	0.975907	0.974379	0.937417	0.963722	0.990734	0.967864	0.998107	0.999073	0.976428	0.915447	0.947336	0.79798	0.985309	0.88762	0.85954	0.869767	0.959139	0.990224	0.998894	0.85933	0.831482	0.919405	0.914081
1090	0.957285	0.886792	0.997219	0.993243	0.998031	0.965706	0.774879	0.927252	0.90927	0.89875	0.560071	0.974206	0.97205	0.939778	0.960568	0.99305	0.969214	0.998107	0.999073	0.975468	0.912556	0.947032	0.805556	0.980738	0.884682	0.855734	0.866667	0.958201	0.989649	0.998342	0.849649	0.835104	0.918888	0.913532
1100	0.953471	0.893082	0.997607	0.988739	0.996063	0.964822	0.774133	0.926922	0.901081	0.89728	0.561255	0.975057	0.968944	0.937314	0.958991	0.990734	0.965433	0.998738	0.999073	0.975948	0.913169	0.942161	0.80303	0.981064	0.884465	0.855734	0.857364	0.957912	0.989074	0.998342	0.853304	0.831965	0.918188	0.912782
1110	0.94508	0.842767	0.997154	0.993243	1	0.967827	0.767425	0.924942	0.915493	0.898383	0.543105	0.976568	0.964286	0.9387	0.955836	0.992278	0.969754	0.999369	0.999073	0.975768	0.912381	0.943075	0.815657	0.985309	0.883377	0.852102	0.866667	0.958201	0.989649	0.997789	0.858046	0.831603	0.918227	0.912832
1120	0.945843	0.836478	0.996896	0.997748	0.994094	0.961464	0.767797	0.919828	0.899771	0.891951	0.542119	0.975246	0.959627	0.938238	0.960568	0.991506	0.966244	0.998107	0.999073	0.975888	0.912556	0.939117	0.805556	0.979105	0.880766	0.851064	0.854264	0.958273	0.987349	0.999447	0.855478	0.832629	0.916672	0.911169
1130	0.944317	0.823899	0.996637	0.995495	0.998031	0.964999	0.765934	0.920323	0.906977	0.894708	0.536398	0.975529	0.960404	0.936698	0.962145	0.990734	0.966244	0.997476	0.999073	0.977147	0.909314	0.94551	0.820707	0.980085	0.886967	0.850718	0.88062	0.959284	0.987924	0.99613	0.854687	0.833595	0.917199	0.911733
1140	0.942792	0.81761	0.997025	0.988739	0.996063	0.963231	0.758107	0.920818	0.904356	0.894708	0.534228	0.975718	0.963509	0.936082	0.949527	0.991506	0.964893	0.998107	1	0.975528	0.911417	0.938508	0.808081	0.981064	0.88305	0.848296	0.849612	0.956974	0.985049	0.998894	0.851921	0.828646	0.915511	0.909934
1150	0.949657	0.81761	0.997025	0.97973	1	0.964292	0.761088	0.920983	0.900753	0.894892	0.53186	0.974962	0.964286	0.935928	0.955836	0.992278	0.963813	0.997476	1	0.976188	0.909139	0.937595	0.808081	0.985309	0.886097	0.849161	0.875969	0.95784	0.986774	0.99613	0.856268	0.831	0.916222	0.910689
1160	0.948894	0.811321	0.99696	0.984234	0.994094	0.963231	0.75028	0.919004	0.900753	0.890298	0.53186	0.973356	0.962733	0.9368	0.952681	0.990734	0.969754	0.998738	0.998146	0.975528	0.911066	0.940944	0.808081	0.981064	0.884356	0.849334	0.863566	0.958201	0.987924	0.99613	0.852712	0.833776	0.915905	0.910354
1170	0.946606	0.855346	0.997543	0.984234	0.998031	0.964469	0.753261	0.921973	0.900098	0.887725	0.526534	0.97534	0.958851	0.936492	0.960568	0.988417	0.964623	0.999369	1	0.976128	0.907912	0.937595	0.813131	0.978779	0.882724	0.84968	0.863566	0.958201	0.991374	0.996683	0.85281	0.832388	0.915522	0.909947
1180	0.951182	0.830189	0.997607	0.997748	1	0.961817	0.752889	0.918179	0.904356	0.890665	0.513908	0.975718	0.965062	0.9368	0.954259	0.987645	0.967054	0.998107	0.998146	0.975168	0.912556	0.934551	0.808081	0.978126	0.878699	0.848815	0.851163	0.959645	0.988499	0.996683	0.856367	0.828344	0.915028	0.909423
1190	0.948894	0.81761	0.996896	0.986486	0.996063	0.965353	0.754752	0.919993	0.904029	0.891216	0.520221	0.974962	0.963509	0.938084	0.951104	0.989189	0.968944	0.998738	1	0.975108	0.910453	0.938813	0.80303	0.983023	0.879896	0.841723	0.889922	0.958779	0.991374	0.998342	0.851329	0.830456	0.9153	0.909718
1200	0.946606	0.81761	0.99709	0.993243	0.998031	0.962878	0.75028	0.916529	0.903374	0.891584	0.515289	0.974679	0.966615	0.93526	0.958991	0.989961	0.967324	0.998107	0.998146	0.975468	0.90835	0.936377	0.813131	0.981391	0.88131	0.850891	0.877519	0.957407	0.990224	0.997789	0.849254	0.830879	0.914578	0.908943
1210	0.942792	0.767296	0.997154	0.986486	0.996063	0.962701	0.739843	0.917684	0.904029	0.893238	0.504833	0.975907	0.951863	0.935979	0.944795	0.988417	0.962733	0.998107	0.998146	0.977027	0.908438	0.931202	0.820707	0.980738	0.880548	0.842069	0.868217	0.956974	0.985049	0.997789	0.855774	0.829913	0.913922	0.908247
1220	0.939741	0.836478	0.996831	0.984234	0.998031	0.963585	0.74208	0.915539	0.896823	0.890298	0.515486	0.975907	0.959627	0.936852	0.951104	0.992278	0.966784	0.998107	1	0.976428	0.90835	0.932725	0.787879	0.981064	0.877611	0.848815	0.885271	0.958201	0.987349	0.996683	0.85202	0.832267	0.914444	0.908802
1230	0.939741	0.874214	0.99696	0.986486	0.992126	0.961464	0.748043	0.921808	0.901081	0.888093	0.522391	0.977797	0.950311	0.939265	0.951104	0.989189	0.963003	0.998738	0.999073	0.975108	0.907649	0.931811	0.808081	0.977147	0.88305	0.850199	0.885271	0.959284	0.990224	0.994472	0.853403	0.833172	0.915483	0.909902
1240	0.938215	0.805031	0.997219	0.988739	0.990157	0.959342	0.753261	0.916529	0.900098	0.889195	0.534228	0.979686	0.963509	0.9387	0.951104	0.989189	0.964623	0.998738	0.999073	0.975348	0.909402	0.932725	0.800505	0.979432	0.881636	0.852794	0.889922	0.957551	0.990224	0.997236	0.854786	0.835768	0.916205	0.91067
1250	0.942029	0.805031	0.99696	0.995495	0.994094	0.962348	0.745434	0.923788	0.900098	0.887358	0.515289	0.979308	0.960404	0.93639	0.949527	0.989961	0.966244	0.999369	1	0.977147	0.908087	0.928158	0.785354	0.979432	0.876958	0.845528	0.877519	0.956468	0.986774	0.995025	0.853601	0.833776	0.914683	0.909057
1260	0.938215	0.767296	0.996702	0.984234	0.998031	0.960757	0.754007	0.911745	0.898461	0.887358	0.516867	0.978175	0.950311	0.937417	0.938486	0.993822	0.965974	0.997476	1	0.975468	0.908087	0.931202	0.792929	0.980411	0.874565	0.848296	0.858915	0.958634	0.988499	0.99613	0.851625	0.833535	0.914106	0.908436
1270	0.940503	0.805031	0.997672	0.993243	0.996063	0.963585	0.750652	0.918014	0.897805	0.88699	0.513908	0.977608	0.960404	0.938084	0.938486	0.990734	0.963813	0.995584	0.999073	0.975588	0.907211	0.942161	0.800505	0.979758	0.876414	0.832209	0.869767	0.956324	0.987924	0.995025	0.851921	0.832931	0.913967	0.908294
1280	0.929062	0.81761	0.99709	0.986486	0.998031	0.959519	0.734253	0.917024	0.900098	0.890298	0.507398	0.977513	0.964286	0.936338	0.94164	0.988417	0.960843	0.997476	0.999073	0.976667	0.908613	0.931202	0.792929	0.977473	0.876414	0.843107	0.87907	0.957623	0.985624	0.996683	0.851526	0.833233	0.913583	0.907882
1290	0.93669	0.786164	0.996896	0.990991	0.994094	0.960403	0.727544	0.922633	0.895513	0.886806	0.501677	0.977986	0.947205	0.938495	0.940063	0.985328	0.964353	0.998107	1	0.975348	0.905546	0.93242	0.795455	0.9778	0.875218	0.846739	0.862016	0.956757	0.986774	0.995578	0.853107	0.835164	0.913472	0.907765
1300	0.94508	0.81761	0.997025	0.986486	0.994094	0.959873	0.737234	0.920653	0.89584	0.889746	0.514303	0.977986	0.958851	0.937417	0.952681	0.987645	0.960843	0.998738	0.999073	0.974628	0.904495	0.923592	0.79798	0.978452	0.878155	0.850718	0.863566	0.959573	0.987349	0.997236	0.852415	0.8345	0.914172	0.908511
1310	0.937452	0.823899	0.997478	0.968468	0.996063	0.961994	0.733507	0.919169	0.888962	0.886623	0.50365	0.976096	0.956522	0.939162	0.944795	0.988417	0.967324	0.996215	0.999073	0.976248	0.907386	0.922679	0.79798	0.978779	0.871084	0.843626	0.865116	0.959284	0.988499	0.997789	0.852119	0.831422	0.913156	0.90743
1320	0.933638	0.836478	0.996702	0.988739	1	0.961287	0.730153	0.917024	0.900098	0.886255	0.499704	0.975624	0.949534	0.935774	0.946372	0.987645	0.965163	0.998738	1	0.976488	0.905371	0.918417	0.772727	0.979758	0.875109	0.841896	0.851163	0.9595	0.985624	0.997236	0.850934	0.83269	0.912506	0.906735
1330	0.939741	0.798742	0.996766	0.981982	0.996063	0.960933	0.720835	0.915869	0.890272	0.890298	0.50069	0.978836	0.955745	0.937109	0.940063	0.991506	0.959492	0.996215	1	0.976787	0.904758	0.924201	0.782828	0.982044	0.873912	0.838955	0.855814	0.957696	0.987349	0.998342	0.852317	0.835104	0.912739	0.906987
1340	0.935927	0.842767	0.997154	0.995495	0.998031	0.960757	0.730526	0.91356	0.892892	0.885888	0.492602	0.976568	0.954193	0.937057	0.938486	0.990734	0.963543	0.997476	0.999073	0.975828	0.907386	0.92481	0.785354	0.975841	0.874456	0.844664	0.854264	0.95719	0.984474	0.998342	0.85528	0.835104	0.912789	0.907041
1350	0.928299	0.830189	0.996702	0.995495	1	0.961464	0.718226	0.915539	0.896168	0.875965	0.488459	0.977891	0.929348	0.937057	0.94164	0.989189	0.963543	0.997476	0.999073	0.975828	0.902392	0.924201	0.795455	0.976167	0.870648	0.840166	0.866667	0.956902	0.986199	0.995578	0.848365	0.834259	0.91104	0.905176
1360	0.928299	0.779874	0.997025	0.995495	0.998031	0.957751	0.722326	0.912405	0.884376	0.873576	0.485303	0.975529	0.938665	0.936236	0.944795	0.991506	0.962733	0.998738	1	0.974748	0.90283	0.911416	0.767677	0.979758	0.871954	0.845528	0.84031	0.956468	0.985624	0.993919	0.853107	0.83607	0.910578	0.904681
1370	0.916857	0.792453	0.996572	0.984234	0.996063	0.958812	0.71748	0.912735	0.899116	0.885336	0.481949	0.976474	0.93323	0.936184	0.94164	0.991506	0.960843	0.996845	0.999073	0.975948	0.901954	0.921157	0.79798	0.977473	0.872171	0.842934	0.869767	0.956035	0.986199	0.995578	0.849551	0.835104	0.910851	0.904978
1380	0.927536	0.842767	0.99709	0.97973	0.998031	0.958282	0.71748	0.916034	0.887324	0.88258	0.483133	0.976379	0.928571	0.937365	0.944795	0.986873	0.961113	0.996845	0.999073	0.976008	0.903443	0.91172	0.772727	0.979432	0.869669	0.842934	0.83876	0.957912	0.985624	0.99613	0.854589	0.835647	0.911073	0.905211
1390	0.925248	0.805031	0.997413	0.981982	0.998031	0.957928	0.714499	0.912075	0.884704	0.880559	0.480568	0.976852	0.935559	0.937006	0.929022	0.989961	0.961383	0.998107	1	0.975108	0.900026	0.913242	0.785354	0.979105	0.872824	0.835669	0.849612	0.957984	0.985049	0.993919	0.847081	0.833233	0.909768	0.903817
1400	0.926011	0.81761	0.99709	0.986486	0.998031	0.960049	0.70369	0.907126	0.890599	0.873576	0.490629	0.978647	0.942547	0.938135	0.94795	0.989189	0.963543	0.996845	1	0.974808	0.904057	0.913546	0.785354	0.974861	0.87141	0.836533	0.84186	0.956829	0.989074	0.996683	0.850341	0.832629	0.910245	0.904331
1410	0.927536	0.811321	0.997025	0.977477	0.994094	0.959873	0.707044	0.915045	0.889944	0.884601	0.473466	0.978458	0.930901	0.936133	0.935331	0.987645	0.963003	0.996845	0.999073	0.976727	0.903005	0.912938	0.795455	0.975841	0.868255	0.831517	0.818605	0.957046	0.982749	0.993367	0.847278	0.835104	0.90969	0.903742
1420	0.929825	0.798742	0.997154	0.97973	0.998031	0.959696	0.705553	0.914715	0.882738	0.874127	0.47899	0.977041	0.935559	0.936852	0.943218	0.990734	0.958682	0.998107	1	0.976248	0.90064	0.907154	0.772727	0.975514	0.869778	0.834112	0.844961	0.957768	0.985049	0.994472	0.85123	0.830034	0.909151	0.903162
1430	0.924485	0.805031	0.997025	0.972973	0.996063	0.962348	0.713008	0.911745	0.882411	0.876883	0.47682	0.976852	0.938665	0.9387	0.94164	0.991506	0.958952	0.996215	1	0.973968	0.900114	0.913851	0.792929	0.9778	0.877502	0.841377	0.835659	0.957262	0.986199	0.995025	0.851724	0.833595	0.910284	0.904372
1440	0.935927	0.698113	0.997543	0.986486	0.998031	0.961287	0.695863	0.908116	0.886996	0.873576	0.462616	0.979497	0.918478	0.940754	0.914826	0.987645	0.964623	0.996215	0.999073	0.976008	0.897398	0.906545	0.767677	0.976494	0.876632	0.824252	0.821705	0.957768	0.981024	0.995578	0.845994	0.832388	0.908468	0.902442
1450	0.922197	0.742138	0.997025	0.981982	0.998031	0.961817	0.683936	0.906631	0.889289	0.877619	0.464786	0.97893	0.923137	0.936544	0.922713	0.990734	0.962193	0.998107	1	0.975048	0.900289	0.913851	0.770202	0.975841	0.874565	0.839993	0.818605	0.956613	0.984474	0.988944	0.849155	0.834138	0.908757	0.902745
1460	0.926773	0.698113	0.99709	0.988739	1	0.955984	0.689899	0.907951	0.882411	0.880742	0.47031	0.98082	0.914596	0.937417	0.936909	0.9861	0.961923	0.996845	1	0.975048	0.901866	0.90624	0.785354	0.978779	0.878155	0.829614	0.807752	0.958562	0.983899	0.992261	0.850143	0.832629	0.908957	0.902955
1470	0.915332	0.704403	0.997349	0.97973	0.996063	0.958105	0.679463	0.903167	0.882411	0.873208	0.466561	0.978269	0.931677	0.936595	0.925868	0.991506	0.961383	0.995584	0.999073	0.976787	0.898887	0.902588	0.772727	0.974861	0.875653	0.835496	0.846512	0.956685	0.983324	0.991708	0.846883	0.833052	0.907851	0.901778
1480	0.916857	0.742138	0.996766	0.968468	0.996063	0.958105	0.693627	0.908116	0.887324	0.876332	0.454922	0.978553	0.916925	0.935517	0.925868	0.988417	0.962193	0.999369	1	0.973848	0.894769	0.916591	0.780303	0.974861	0.87413	0.833766	0.832558	0.957984	0.983324	0.991708	0.847377	0.832146	0.907474	0.901382
1490	0.923722	0.754717	0.997284	0.97973	0.998031	0.957044	0.670518	0.906302	0.886341	0.869533	0.453738	0.977702	0.925466	0.939932	0.921136	0.990734	0.960843	0.997476	0.999073	0.974868	0.897923	0.914764	0.770202	0.976494	0.875544	0.825117	0.809302	0.957046	0.982174	0.992814	0.847476	0.835406	0.907568	0.901484
1500	0.907704	0.72327	0.996378	0.981982	0.996063	0.960226	0.679463	0.910591	0.876515	0.875781	0.443085	0.976568	0.926242	0.939522	0.913249	0.988417	0.960032	0.997476	1	0.974148	0.894243	0.915373	0.777778	0.976167	0.873803	0.828922	0.776744	0.958562	0.986199	0.99005	0.84471	0.831	0.90649	0.900334
1510	0.924485	0.792453	0.996766	0.981982	0.998031	0.958459	0.666791	0.901023	0.873239	0.870452	0.446439	0.977986	0.920031	0.937365	0.921136	0.993822	0.960573	0.997476	0.999073	0.975708	0.892666	0.90898	0.757576	0.977473	0.872389	0.825982	0.778295	0.958923	0.984474	0.993367	0.848958	0.831965	0.906018	0.899831
1520	0.922197	0.748428	0.997543	0.97973	0.998031	0.954039	0.680954	0.903332	0.874877	0.871738	0.454133	0.978364	0.926242	0.939727	0.919558	0.988417	0.960032	0.997476	0.999073	0.974568	0.898712	0.905632	0.762626	0.975514	0.874238	0.824425	0.823256	0.95719	0.979298	0.994472	0.845797	0.836432	0.907185	0.901073
1530	0.914569	0.754717	0.997349	0.986486	0.998031	0.954923	0.6776	0.91158	0.87586	0.879089	0.454528	0.97893	0.925466	0.938238	0.914826	0.989961	0.957872	0.998738	0.999073	0.976188	0.897573	0.915677	0.760101	0.975514	0.876741	0.829787	0.831008	0.959212	0.985049	0.992261	0.845006	0.835285	0.90809	0.902037
1540	0.920671	0.704403	0.997154	0.97973	1	0.959519	0.677972	0.908281	0.884048	0.878354	0.456698	0.978269	0.910714	0.937622	0.911672	0.993822	0.961383	0.996845	1	0.973788	0.898011	0.943075	0.772727	0.972249	0.913403	0.83169	0.812403	0.95784	0.981599	0.987839	0.848661	0.834259	0.910217	0.904301
1550	0.915332	0.716981	0.997154	0.977477	1	0.957398	0.671264	0.908611	0.878808	0.872473	0.438745	0.976096	0.915373	0.939213	0.908517	0.991506	0.958952	0.997476	0.999073	0.976607	0.895645	0.928158	0.775253	0.975514	0.912315	0.829268	0.843411	0.959645	0.985049	0.99005	0.850934	0.8345	0.909479	0.903519
1560	0.910755	0.748428	0.996508	0.975225	0.994094	0.954923	0.662318	0.905972	0.885031	0.865491	0.444072	0.976379	0.919255	0.939727	0.914826	0.99305	0.960032	0.996845	0.999073	0.975828	0.895295	0.927854	0.739899	0.973882	0.910683	0.830825	0.834109	0.95719	0.983899	0.99005	0.848563	0.833112	0.908557	0.902534
1570	0.912281	0.786164	0.996831	0.970721	0.998031	0.954039	0.672754	0.911085	0.884048	0.871003	0.457092	0.976002	0.919255	0.941883	0.90694	0.989961	0.958682	0.997476	0.999073	0.976248	0.898887	0.924505	0.780303	0.975188	0.910792	0.832382	0.792248	0.958562	0.981024	0.987286	0.847278	0.832448	0.909723	0.903769
1580	0.906941	0.754717	0.996378	0.995495	0.998031	0.954923	0.68729	0.902672	0.886669	0.862367	0.443677	0.97808	0.911491	0.938289	0.899054	0.995367	0.958682	0.996845	0.998146	0.976308	0.901954	0.924201	0.760101	0.97127	0.909595	0.824598	0.781395	0.956974	0.985049	0.98618	0.845303	0.831784	0.90819	0.90214
1590	0.921434	0.72956	0.997478	0.984234	0.996063	0.958282	0.674991	0.899208	0.880118	0.869717	0.438943	0.977513	0.896739	0.938033	0.90694	0.986873	0.953551	0.998738	0.999073	0.974688	0.896522	0.931507	0.767677	0.975514	0.910248	0.833939	0.782946	0.956757	0.983324	0.991155	0.846093	0.831965	0.907979	0.901914
1600	0.919146	0.748428	0.997025	0.986486	1	0.953686	0.655237	0.902837	0.87586	0.867696	0.431643	0.977419	0.902174	0.9387	0.900631	0.992278	0.960843	0.996845	0.99722	0.976068	0.893104	0.930898	0.742424	0.971923	0.905679	0.839474	0.818605	0.957335	0.985624	0.988391	0.846883	0.832448	0.907529	0.901438
1610	0.910755	0.716981	0.997154	0.977477	1	0.957044	0.667909	0.905972	0.87586	0.865123	0.444072	0.977702	0.895186	0.940446	0.902208	0.99305	0.954361	0.997476	1	0.975348	0.898449	0.935464	0.739899	0.972902	0.913185	0.83636	0.79845	0.958201	0.984474	0.99005	0.851131	0.835043	0.909284	0.9033
1620	0.916857	0.72956	0.997543	0.97973	1	0.955807	0.660455	0.906467	0.884704	0.865491	0.446834	0.979119	0.893634	0.940343	0.894322	0.989189	0.960573	0.998738	0.998146	0.976727	0.89731	0.935464	0.775253	0.972249	0.914273	0.83342	0.773643	0.958779	0.982174	0.985627	0.848266	0.83613	0.909529	0.90357
1630	0.910755	0.72327	0.997025	0.981982	0.998031	0.959696	0.663436	0.907456	0.889617	0.872657	0.43263	0.976757	0.898292	0.941472	0.919558	0.990734	0.960302	0.997476	0.999073	0.975768	0.895908	0.933942	0.744949	0.97682	0.916014	0.836188	0.831008	0.95849	0.983899	0.987839	0.845204	0.834862	0.909556	0.903607
1640	0.903127	0.767296	0.996831	0.968468	0.998031	0.95457	0.672009	0.909106	0.880773	0.865674	0.440324	0.977135	0.878882	0.941421	0.88959	0.991506	0.960843	0.998107	1	0.975408	0.894243	0.92481	0.757576	0.969964	0.917537	0.825117	0.8	0.957262	0.981599	0.988944	0.849748	0.833897	0.908446	0.902413
1650	0.906941	0.704403	0.997413	0.975225	0.996063	0.953332	0.666418	0.905312	0.881756	0.868063	0.434602	0.976379	0.88587	0.940856	0.914826	0.992278	0.960032	0.998107	0.999073	0.974508	0.894682	0.931507	0.734848	0.970944	0.914926	0.832036	0.787597	0.957984	0.978148	0.987286	0.850044	0.837397	0.908596	0.902577
1660	0.916095	0.748428	0.997154	0.977477	0.998031	0.95563	0.670891	0.906137	0.882411	0.866042	0.439337	0.976852	0.897516	0.93983	0.897476	0.990734	0.958682	0.996845	0.999073	0.975468	0.893893	0.932116	0.744949	0.973882	0.914708	0.834977	0.779845	0.957407	0.982174	0.989497	0.845006	0.835949	0.908607	0.902588
1670	0.911518	0.72327	0.996896	0.975225	0.994094	0.95457	0.658218	0.904487	0.878808	0.874678	0.440915	0.977986	0.888199	0.942551	0.894322	0.994595	0.959762	0.996845	0.998146	0.975828	0.897748	0.927549	0.755051	0.970291	0.914491	0.824598	0.787597	0.957984	0.981024	0.989497	0.846587	0.834983	0.908679	0.902666
1680	0.906178	0.748428	0.997154	0.957207	0.996063	0.953155	0.658591	0.907126	0.881101	0.867696	0.432827	0.977513	0.887422	0.939727	0.894322	0.989189	0.957602	0.997476	1	0.973788	0.890301	0.922374	0.75	0.969638	0.910248	0.828749	0.789147	0.957912	0.984474	0.988391	0.844512	0.827861	0.906279	0.900102
1690	0.914569	0.716981	0.996831	0.977477	0.996063	0.954039	0.668654	0.905642	0.883721	0.864756	0.422569	0.977797	0.881211	0.941267	0.897476	0.99305	0.962733	0.996845	0.999073	0.975528	0.894594	0.923592	0.752525	0.973229	0.913621	0.827884	0.747287	0.957479	0.979298	0.985075	0.846291	0.830396	0.907135	0.90102
1700	0.904653	0.691824	0.997284	0.968468	0.992126	0.958105	0.6489	0.907456	0.873895	0.868982	0.432235	0.97808	0.89441	0.940805	0.911672	0.989961	0.962193	0.997476	0.998146	0.975768	0.896346	0.925114	0.760101	0.973229	0.908834	0.83809	0.765891	0.956541	0.979298	0.985627	0.846192	0.833052	0.907751	0.901679
1710	0.92296	0.672956	0.99709	0.986486	0.992126	0.953862	0.664555	0.908446	0.880773	0.868063	0.427698	0.978175	0.904503	0.941934	0.905363	0.994595	0.958412	0.998738	0.998146	0.975888	0.894331	0.915982	0.760101	0.973229	0.915579	0.837052	0.742636	0.958345	0.978148	0.988391	0.848958	0.831422	0.90824	0.9022
1720	0.90923	0.685535	0.997413	0.975225	0.998031	0.956337	0.645546	0.907126	0.87586	0.865491	0.422963	0.979592	0.895186	0.940651	0.897476	0.990734	0.955712	0.996845	0.998146	0.976847	0.894682	0.918721	0.739899	0.969638	0.911445	0.830652	0.734884	0.956829	0.978723	0.983416	0.848661	0.830336	0.906707	0.900563
1730	0.915332	0.710692	0.997413	0.963964	0.994094	0.953862	0.6489	0.904652	0.867344	0.864021	0.431051	0.976663	0.895963	0.942551	0.900631	0.994595	0.960032	0.996215	0.99722	0.973548	0.897222	0.909893	0.739899	0.976167	0.913947	0.838782	0.72093	0.956035	0.981024	0.983969	0.845994	0.830155	0.906763	0.90062
1740	0.913043	0.704403	0.997543	0.975225	0.994094	0.953862	0.637719	0.903002	0.874877	0.862918	0.413297	0.97723	0.897516	0.939984	0.888013	0.992278	0.955712	0.995584	0.999073	0.974808	0.888285	0.920244	0.747475	0.971923	0.915796	0.834804	0.724031	0.957335	0.975848	0.978441	0.846192	0.828827	0.905318	0.899083
1750	0.90923	0.698113	0.997349	0.968468	0.998031	0.954216	0.664927	0.904157	0.875205	0.864939	0.428487	0.979592	0.884317	0.939984	0.905363	0.994595	0.955982	0.996215	0.999073	0.974628	0.893981	0.912633	0.739899	0.968332	0.912097	0.833074	0.733333	0.956757	0.979298	0.985627	0.847772	0.829913	0.906513	0.900353
1760	0.910755	0.716981	0.996637	0.936937	0.990157	0.955984	0.65151	0.901518	0.872912	0.864939	0.414086	0.978458	0.895963	0.941062	0.895899	0.99305	0.953011	0.995584	0.999073	0.976428	0.893455	0.911111	0.734848	0.969964	0.910466	0.827538	0.727132	0.957118	0.977573	0.9801	0.845994	0.833776	0.905774	0.899573
1770	0.909992	0.704403	0.996896	0.970721	0.984252	0.955277	0.641819	0.905147	0.874222	0.861999	0.407181	0.977986	0.885093	0.942294	0.881703	0.991506	0.957872	0.996215	0.999073	0.976727	0.89144	0.915677	0.744949	0.973555	0.913294	0.834285	0.76124	0.95849	0.982749	0.985075	0.846389	0.830637	0.906102	0.899923
1780	0.913043	0.704403	0.997672	0.970721	0.990157	0.951741	0.641073	0.903497	0.872257	0.857773	0.406589	0.978647	0.88587	0.942243	0.880126	0.993822	0.958952	0.998107	0.998146	0.976188	0.888285	0.913851	0.747475	0.970291	0.913403	0.826674	0.708527	0.958418	0.981024	0.977888	0.845994	0.833776	0.905346	0.89912
1790	0.900076	0.72327	0.997025	0.972973	0.990157	0.952625	0.654119	0.904817	0.880773	0.863653	0.426317	0.97808	0.865683	0.942448	0.867508	0.992278	0.957332	0.996845	0.999073	0.976188	0.893104	0.909589	0.755051	0.969311	0.916558	0.816641	0.708527	0.958562	0.976423	0.983969	0.846587	0.834259	0.906285	0.900112
1800	0.902365	0.679245	0.99709	0.97973	0.994094	0.958989	0.644055	0.903002	0.87717	0.862551	0.415269	0.978458	0.899845	0.93983	0.880126	0.994595	0.957872	0.996845	0.998146	0.974808	0.8896	0.901979	0.762626	0.973229	0.914164	0.831344	0.725581	0.958562	0.978723	0.983969	0.85123	0.830094	0.905835	0.89964
1810	0.8955	0.685535	0.99696	0.972973	0.984252	0.95457	0.636228	0.901518	0.881756	0.863653	0.405997	0.978741	0.888199	0.940189	0.886435	0.996911	0.958682	0.994953	0.999073	0.976008	0.896171	0.905327	0.760101	0.967679	0.912315	0.817852	0.71938	0.957407	0.976423	0.972913	0.846093	0.830336	0.904746	0.898479
1820	0.892449	0.767296	0.997154	0.954955	0.996063	0.950857	0.638837	0.901353	0.876515	0.857957	0.407773	0.977891	0.898292	0.939265	0.87224	0.992278	0.955171	0.997476	0.999073	0.974868	0.887059	0.911416	0.755051	0.966046	0.91275	0.826328	0.717829	0.957262	0.975848	0.975677	0.842537	0.83275	0.904008	0.897689
1830	0.909992	0.691824	0.99709	0.961712	0.992126	0.954039	0.659709	0.905312	0.865378	0.853179	0.420399	0.977986	0.906056	0.942807	0.870662	0.991506	0.955712	0.996845	1	0.975828	0.89696	0.908067	0.752525	0.969964	0.90916	0.817852	0.717829	0.957768	0.976423	0.978994	0.846785	0.830456	0.905446	0.899217
1840	0.893974	0.660377	0.996831	0.968468	0.990157	0.951034	0.639955	0.900198	0.871602	0.854098	0.403235	0.978553	0.887422	0.94101	0.875394	0.989189	0.956522	0.996215	1	0.975768	0.89363	0.89589	0.744949	0.967352	0.912097	0.830479	0.706977	0.957118	0.972398	0.972913	0.847674	0.828827	0.903863	0.897531
1850	0.892449	0.672956	0.997154	0.959459	0.994094	0.95563	0.636228	0.900363	0.868654	0.859794	0.408956	0.979119	0.891304	0.939522	0.869085	0.989189	0.959762	0.996215	1	0.973668	0.887409	0.897108	0.742424	0.973229	0.911118	0.827711	0.730233	0.957623	0.975848	0.971255	0.849551	0.831965	0.904124	0.897816
1860	0.892449	0.72327	0.997801	0.970721	0.998031	0.951034	0.630265	0.898383	0.863741	0.857222	0.408956	0.977797	0.859472	0.940446	0.881703	0.992278	0.953281	0.996845	0.999073	0.975648	0.893192	0.899543	0.737374	0.969638	0.909813	0.819754	0.736434	0.956613	0.973548	0.9801	0.842932	0.831362	0.903313	0.896944
1870	0.896262	0.685535	0.997154	0.970721	1	0.952979	0.63511	0.902013	0.872912	0.854098	0.409351	0.97893	0.886646	0.942191	0.870662	0.996139	0.955982	0.997476	0.998146	0.975588	0.893017	0.894977	0.757576	0.974861	0.914491	0.82702	0.747287	0.957407	0.970673	0.975677	0.842438	0.832871	0.904724	0.898455
1880	0.885584	0.654088	0.997607	0.961712	0.990157	0.953862	0.620947	0.903992	0.866033	0.855017	0.403038	0.977797	0.882764	0.940086	0.883281	0.994595	0.954091	0.995584	0.999073	0.974628	0.885481	0.902892	0.734848	0.971923	0.911118	0.830998	0.725581	0.957623	0.975848	0.978994	0.841253	0.830456	0.903052	0.896669
1890	0.901602	0.716981	0.997154	0.952703	0.984252	0.954039	0.620201	0.902672	0.871602	0.858324	0.408562	0.977324	0.88354	0.940651	0.891167	0.993822	0.957062	0.996845	1	0.975768	0.889687	0.896499	0.739899	0.972576	0.910683	0.825809	0.68062	0.957768	0.971823	0.97623	0.845204	0.83613	0.904202	0.8979
1900	0.882532	0.691824	0.996831	0.975225	0.98622	0.9551	0.627283	0.897888	0.868981	0.858324	0.412113	0.978836	0.873447	0.942448	0.865931	0.990734	0.956252	0.995584	1	0.975588	0.892316	0.889498	0.747475	0.971923	0.912424	0.819754	0.711628	0.956613	0.975848	0.969596	0.842438	0.829672	0.903347	0.896984
1910	0.897788	0.660377	0.997413	0.959459	0.990157	0.954746	0.617592	0.902013	0.872584	0.853914	0.407575	0.978647	0.889752	0.940086	0.886435	0.99305	0.952471	0.996845	0.999073	0.975828	0.891264	0.898326	0.744949	0.969311	0.912424	0.82183	0.671318	0.957407	0.971823	0.977336	0.845006	0.831663	0.903519	0.897173
1920	0.896262	0.710692	0.996702	0.959459	0.988189	0.950681	0.620947	0.901353	0.867999	0.85961	0.402446	0.979214	0.891304	0.940702	0.865931	0.990734	0.953011	0.996845	0.999073	0.974868	0.889424	0.895282	0.729798	0.970291	0.910357	0.821138	0.683721	0.957407	0.967223	0.969596	0.839376	0.829551	0.902375	0.895949
1930	0.887109	0.654088	0.997025	0.954955	0.982283	0.953686	0.614611	0.897724	0.873239	0.857405	0.400079	0.977513	0.901398	0.939213	0.865931	0.994595	0.953551	0.996215	0.999073	0.974208	0.88776	0.883105	0.739899	0.968332	0.906984	0.828403	0.689922	0.956468	0.973548	0.967385	0.844512	0.832871	0.90218	0.895748
1940	0.903127	0.691824	0.99709	0.957207	0.992126	0.952625	0.627656	0.904487	0.874222	0.854833	0.403433	0.977324	0.886646	0.940343	0.862776	0.99305	0.954361	0.996845	0.999073	0.976068	0.88776	0.885845	0.744949	0.967352	0.911662	0.819754	0.725581	0.957551	0.968948	0.970702	0.845204	0.833535	0.903274	0.896911
1950	0.882532	0.679245	0.997543	0.954955	0.992126	0.954393	0.618338	0.902177	0.872584	0.860713	0.400276	0.977419	0.879658	0.940446	0.861199	0.989189	0.957332	0.998107	1	0.976428	0.890739	0.887062	0.739899	0.96572	0.912859	0.8201	0.708527	0.955746	0.970673	0.96628	0.844611	0.830275	0.902774	0.896375
1960	0.879481	0.654088	0.99709	0.970721	0.984252	0.951388	0.616101	0.897559	0.871274	0.853546	0.398106	0.979403	0.89441	0.940805	0.840694	0.990734	0.956522	0.997476	0.999073	0.975228	0.889424	0.882496	0.729798	0.967679	0.909595	0.821311	0.691473	0.956107	0.967223	0.969044	0.841549	0.831422	0.901797	0.895336
1970	0.883295	0.660377	0.997284	0.963964	0.990157	0.952095	0.613865	0.898218	0.863413	0.854282	0.391991	0.979214	0.886646	0.938905	0.850158	0.991506	0.951931	0.996215	0.999073	0.974928	0.889161	0.889498	0.737374	0.968005	0.91003	0.819062	0.706977	0.956902	0.971823	0.974019	0.839573	0.829853	0.901247	0.894749
1980	0.899314	0.685535	0.996702	0.961712	0.992126	0.952272	0.619083	0.89294	0.866033	0.856854	0.395739	0.979497	0.881211	0.940497	0.828076	0.990734	0.958412	0.997476	0.998146	0.974808	0.886971	0.877626	0.724747	0.966373	0.908072	0.813527	0.724031	0.956107	0.970673	0.975124	0.841944	0.831543	0.901264	0.89477
1990	0.875667	0.660377	0.996702	0.975225	0.984252	0.950857	0.603802	0.899373	0.868654	0.852444	0.386467	0.978458	0.885093	0.939419	0.83123	0.989961	0.953011	0.998107	1	0.975588	0.889424	0.872146	0.722222	0.965067	0.911118	0.814219	0.722481	0.958201	0.963772	0.971255	0.833844	0.830939	0.900253	0.893691
2000	0.87643	0.704403	0.996896	0.968468	0.988189	0.949973	0.60902	0.89129	0.867671	0.850423	0.389426	0.977419	0.875776	0.941524	0.832808	0.995367	0.954631	0.996215	1	0.974748	0.888723	0.878843	0.739899	0.966373	0.907093	0.807992	0.748837	0.957912	0.965497	0.967938	0.840759	0.828766	0.900153	0.893585
2010	0.888635	0.610063	0.997219	0.959459	0.98622	0.953155	0.612001	0.894424	0.869309	0.845461	0.385086	0.977702	0.877329	0.939676	0.845426	0.99305	0.955171	0.996215	1	0.974988	0.885394	0.877321	0.734848	0.964087	0.910466	0.819062	0.708527	0.956324	0.963772	0.970149	0.840462	0.829913	0.900119	0.893549
2020	0.877956	0.691824	0.997413	0.963964	0.98622	0.952448	0.585911	0.896404	0.867671	0.849136	0.384691	0.977608	0.881988	0.939573	0.824921	0.991506	0.9495	0.997476	0.99722	0.976488	0.886796	0.875495	0.724747	0.964087	0.906332	0.81716	0.706977	0.957262	0.966647	0.967938	0.84313	0.831181	0.899919	0.893336
2030	0.878719	0.716981	0.996637	0.957207	0.992126	0.94962	0.610511	0.893929	0.865378	0.851893	0.391201	0.977891	0.888199	0.940497	0.850158	0.991506	0.955712	0.998107	0.998146	0.974868	0.886708	0.878539	0.722222	0.967352	0.909051	0.816295	0.727132	0.957407	0.965497	0.974572	0.841944	0.832146	0.900914	0.894396
2040	0.883295	0.691824	0.997672	0.972973	0.98622	0.951741	0.613865	0.895414	0.865378	0.846931	0.389031	0.979686	0.861025	0.939162	0.851735	0.987645	0.950311	0.996845	0.999073	0.975048	0.886445	0.87519	0.739899	0.963108	0.907528	0.818025	0.716279	0.957262	0.970673	0.972913	0.839474	0.832267	0.900358	0.893804
2050	0.880244	0.603774	0.997607	0.959459	0.98622	0.949973	0.60082	0.900033	0.856862	0.84785	0.391596	0.97808	0.878106	0.940343	0.850158	0.990734	0.954361	0.997476	0.999073	0.975768	0.890651	0.886149	0.734848	0.966046	0.918407	0.818889	0.711628	0.956541	0.964922	0.960199	0.843623	0.830155	0.90128	0.894784
2060	0.874905	0.666667	0.996896	0.966216	0.98622	0.948029	0.597838	0.89063	0.867999	0.847115	0.38114	0.976379	0.869565	0.9387	0.845426	0.990734	0.958682	0.997476	0.999073	0.975228	0.881801	0.871537	0.727273	0.963761	0.91634	0.819754	0.713178	0.956541	0.967223	0.962963	0.841253	0.829008	0.899242	0.892614
2070	0.886346	0.654088	0.997349	0.968468	0.982283	0.952448	0.599329	0.890795	0.869636	0.84344	0.374827	0.977041	0.892857	0.938957	0.862776	0.990734	0.954631	0.998107	0.999073	0.974868	0.884342	0.876104	0.724747	0.962455	0.922541	0.814046	0.691473	0.955674	0.965497	0.953013	0.840364	0.831301	0.899686	0.893094
2080	0.874905	0.660377	0.997413	0.952703	0.990157	0.948559	0.599702	0.894919	0.864396	0.848585	0.381338	0.979119	0.868012	0.941113	0.843849	0.989961	0.953011	0.997476	0.999073	0.973788	0.888723	0.86484	0.729798	0.963435	0.919822	0.819235	0.703876	0.956252	0.967798	0.963516	0.838585	0.832388	0.900181	0.893613
2090	0.86804	0.63522	0.997349	0.975225	0.980315	0.948206	0.593366	0.892775	0.858172	0.851341	0.386664	0.979119	0.871118	0.938803	0.832808	0.992278	0.956522	0.996845	0.999073	0.977987	0.889074	0.858143	0.747475	0.962129	0.916449	0.809722	0.685271	0.957262	0.966072	0.959093	0.840166	0.828404	0.899397	0.89278
2100	0.885584	0.698113	0.997284	0.948198	0.98622	0.949443	0.591875	0.893764	0.859155	0.852995	0.367134	0.976379	0.856366	0.941678	0.815457	0.99305	0.954091	0.996215	0.99722	0.974988	0.887847	0.869102	0.737374	0.964414	0.919278	0.810932	0.700775	0.956324	0.959172	0.953013	0.842537	0.830577	0.899247	0.892624
2110	0.878719	0.672956	0.99696	0.970721	0.984252	0.953862	0.593738	0.897888	0.866361	0.850423	0.384889	0.97808	0.86646	0.940189	0.807571	0.990734	0.956522	0.998107	0.998146	0.975168	0.889424	0.859361	0.724747	0.963761	0.916449	0.806435	0.703876	0.959139	0.970673	0.96241	0.843623	0.829913	0.900131	0.893562
2120	0.872616	0.660377	0.99696	0.954955	0.988189	0.951564	0.580321	0.896239	0.862103	0.852444	0.374038	0.977513	0.857919	0.942243	0.812303	0.989189	0.953281	0.996215	0.99722	0.975828	0.885306	0.859056	0.724747	0.961802	0.917537	0.804186	0.655814	0.955891	0.965497	0.965174	0.840956	0.831241	0.89872	0.892061
2130	0.880244	0.672956	0.997607	0.963964	0.988189	0.951564	0.592247	0.894754	0.859155	0.849688	0.384494	0.97534	0.857143	0.941524	0.839117	0.987645	0.957872	0.996845	0.999073	0.975948	0.881801	0.856925	0.719697	0.963108	0.919386	0.809203	0.689922	0.956829	0.966647	0.956329	0.839376	0.834742	0.899503	0.892895
2140	0.874905	0.660377	0.996572	0.95045	0.982283	0.949797	0.595975	0.889145	0.85981	0.848034	0.379167	0.976852	0.865683	0.942961	0.807571	0.991506	0.953281	0.996215	1	0.974688	0.8896	0.854795	0.732323	0.963108	0.920366	0.805224	0.660465	0.956324	0.967798	0.956882	0.842438	0.830517	0.899009	0.892364
2150	0.882532	0.710692	0.99709	0.957207	0.982283	0.94962	0.577712	0.894259	0.855224	0.850606	0.376997	0.977891	0.859472	0.940959	0.837539	0.990734	0.957602	0.998107	1	0.975468	0.885657	0.863318	0.712121	0.967679	0.917211	0.813527	0.654264	0.956252	0.968373	0.946932	0.846093	0.833897	0.89952	0.892915
2160	0.877956	0.691824	0.996831	0.961712	0.984252	0.948736	0.586284	0.886011	0.865051	0.850239	0.371671	0.977419	0.868789	0.939265	0.829653	0.990734	0.955442	0.998107	1	0.975768	0.886883	0.851446	0.734848	0.963761	0.916775	0.809722	0.658915	0.957262	0.963772	0.953566	0.841351	0.833474	0.898614	0.891951
2170	0.873379	0.654088	0.997154	0.963964	0.978346	0.947322	0.579575	0.889475	0.854569	0.851158	0.378576	0.979119	0.860248	0.938649	0.826498	0.987645	0.954361	0.996215	1	0.975468	0.881889	0.846271	0.734848	0.963108	0.913621	0.806262	0.652713	0.956252	0.966647	0.939746	0.837104	0.828887	0.896887	0.890103
2180	0.875667	0.72327	0.997349	0.957207	0.974409	0.94414	0.592247	0.89096	0.856535	0.843991	0.363188	0.976379	0.870342	0.939727	0.812303	0.989961	0.94896	0.995584	1	0.975468	0.883028	0.857534	0.739899	0.960823	0.914926	0.803148	0.666667	0.957262	0.959747	0.948038	0.838684	0.82937	0.896848	0.890065
2190	0.882532	0.672956	0.996702	0.948198	0.982283	0.946261	0.578457	0.895579	0.853587	0.849871	0.36161	0.979308	0.848602	0.940497	0.826498	0.990734	0.956252	0.996845	0.998146	0.975648	0.88592	0.855099	0.722222	0.961149	0.915252	0.808165	0.669767	0.957696	0.959747	0.953566	0.8374	0.833293	0.897892	0.891184
2200	0.871854	0.654088	0.997413	0.959459	0.988189	0.945377	0.553858	0.889805	0.856862	0.837927	0.351351	0.976568	0.856366	0.938135	0.83123	0.991506	0.94977	0.997476	0.998146	0.974928	0.878034	0.83653	0.722222	0.963108	0.914382	0.805224	0.662016	0.957262	0.963772	0.95246	0.838487	0.830879	0.895048	0.888158
2210	0.87643	0.654088	0.997025	0.970721	0.976378	0.948383	0.58442	0.891125	0.853587	0.848034	0.364964	0.979308	0.865683	0.939778	0.810726	0.9861	0.955171	0.995584	1	0.975648	0.886358	0.837747	0.732323	0.96474	0.920692	0.808338	0.663566	0.958057	0.959747	0.941404	0.845105	0.830637	0.898025	0.891323
2220	0.878719	0.698113	0.997737	0.952703	0.982283	0.946084	0.580693	0.893105	0.860138	0.845094	0.362793	0.979025	0.852484	0.940086	0.835962	0.992278	0.954901	0.996215	1	0.975108	0.88811	0.852055	0.737374	0.965067	0.916449	0.803494	0.666667	0.958057	0.960897	0.946379	0.841944	0.833957	0.898236	0.89155
2230	0.874905	0.666667	0.997154	0.959459	0.974409	0.949973	0.543049	0.891455	0.855879	0.847115	0.35214	0.977891	0.86413	0.938443	0.804416	0.992278	0.954361	0.995584	1	0.975948	0.881801	0.844749	0.739899	0.959843	0.916014	0.815603	0.675969	0.95784	0.962047	0.944168	0.84066	0.831422	0.896559	0.889769
2240	0.873379	0.660377	0.997478	0.943694	0.988189	0.947852	0.560567	0.881557	0.860465	0.844542	0.348392	0.976474	0.847826	0.939727	0.81388	0.989189	0.954901	0.996215	0.999073	0.975828	0.884956	0.838965	0.732323	0.960823	0.91634	0.80211	0.663566	0.958779	0.960322	0.945274	0.841055	0.833172	0.896159	0.889344
2250	0.87643	0.63522	0.996055	0.970721	0.974409	0.948736	0.568021	0.885846	0.856207	0.843072	0.357072	0.978553	0.851708	0.94101	0.821767	0.987645	0.950851	0.996845	0.999073	0.976667	0.884342	0.855403	0.737374	0.966373	0.912206	0.793807	0.612403	0.956974	0.963772	0.94251	0.840364	0.82943	0.89597	0.889138
2260	0.865751	0.616352	0.996766	0.945946	0.980315	0.945731	0.560939	0.884032	0.852276	0.838846	0.354902	0.977986	0.850932	0.939624	0.788644	0.988417	0.953281	0.995584	0.999073	0.976128	0.884956	0.835616	0.742424	0.95919	0.914926	0.802975	0.658915	0.956541	0.961472	0.933112	0.840166	0.828525	0.894987	0.888082
2270	0.877193	0.654088	0.997413	0.948198	0.978346	0.950857	0.56243	0.89294	0.852932	0.847666	0.359834	0.977513	0.874224	0.94024	0.804416	0.990734	0.94977	0.997476	1	0.976847	0.882941	0.843531	0.722222	0.959843	0.916449	0.800554	0.612403	0.957768	0.956297	0.935876	0.836807	0.833112	0.896476	0.889677
2280	0.86804	0.628931	0.997607	0.961712	0.972441	0.945731	0.55833	0.886836	0.85719	0.846196	0.357467	0.978364	0.853261	0.939676	0.79653	0.988417	0.951121	0.998107	1	0.975168	0.88443	0.838052	0.732323	0.960823	0.912968	0.814565	0.612403	0.95719	0.963772	0.927584	0.836807	0.830818	0.895665	0.888808
2290	0.870328	0.641509	0.996766	0.952703	0.980315	0.950857	0.55833	0.8903	0.854242	0.837927	0.354902	0.976852	0.86413	0.938597	0.801262	0.989961	0.951931	0.997476	0.999073	0.975528	0.881539	0.8414	0.724747	0.96017	0.912859	0.810413	0.607752	0.95618	0.966072	0.934771	0.835622	0.830155	0.895048	0.88815
2300	0.87643	0.679245	0.997349	0.954955	0.980315	0.948206	0.553485	0.887331	0.852604	0.843624	0.341882	0.978458	0.867236	0.938546	0.804416	0.988417	0.952471	0.997476	0.999073	0.975948	0.8811	0.827702	0.729798	0.960823	0.912424	0.803321	0.644961	0.95719	0.960897	0.931454	0.837005	0.830396	0.894587	0.887666
2310	0.869565	0.628931	0.996249	0.948198	0.982283	0.945554	0.539322	0.887001	0.857845	0.832598	0.339515	0.976096	0.851708	0.938546	0.777603	0.986873	0.94707	0.996845	0.999073	0.976008	0.884693	0.834703	0.717172	0.958537	0.916558	0.803667	0.573643	0.955963	0.961472	0.934771	0.840759	0.833414	0.893993	0.88703
2320	0.857361	0.622642	0.997413	0.959459	0.984252	0.940958	0.532613	0.882877	0.852932	0.839397	0.337739	0.976568	0.870342	0.938905	0.774448	0.991506	0.950041	0.998107	0.99722	0.975108	0.887497	0.830137	0.712121	0.956252	0.916667	0.805397	0.581395	0.957479	0.965497	0.915423	0.840364	0.82774	0.893471	0.886474
2330	0.865751	0.616352	0.997219	0.968468	0.98622	0.94909	0.527767	0.882877	0.852276	0.8405	0.334188	0.976946	0.852484	0.93793	0.780757	0.989189	0.94788	0.996845	0.999073	0.976548	0.878822	0.833181	0.732323	0.962455	0.912315	0.795364	0.575194	0.956035	0.962622	0.924268	0.836215	0.830155	0.892554	0.885505
2340	0.864989	0.572327	0.996766	0.959459	0.982283	0.946261	0.54454	0.888156	0.855224	0.836641	0.34997	0.97723	0.863354	0.938084	0.790221	0.987645	0.951931	0.998738	0.996293	0.975708	0.881977	0.834703	0.722222	0.959517	0.915035	0.796402	0.589147	0.954952	0.960322	0.91487	0.838487	0.834078	0.89396	0.886997
2350	0.861937	0.641509	0.997219	0.968468	0.982283	0.947852	0.539694	0.890795	0.851949	0.842154	0.346617	0.977986	0.854814	0.938187	0.818612	0.989189	0.951931	0.997476	0.998146	0.974808	0.882678	0.81583	0.714646	0.960823	0.913947	0.806781	0.632558	0.957768	0.957447	0.919845	0.837795	0.832327	0.894343	0.887404
2360	0.852021	0.622642	0.997154	0.954955	0.98622	0.945908	0.546031	0.879413	0.846053	0.837192	0.339712	0.978458	0.848602	0.937109	0.817035	0.991506	0.94734	0.996215	0.99722	0.976368	0.881626	0.825571	0.722222	0.95919	0.913403	0.802456	0.610853	0.958201	0.955722	0.90492	0.8374	0.825386	0.892404	0.885331
2370	0.852784	0.610063	0.996766	0.957207	0.970472	0.943786	0.542676	0.884032	0.853259	0.848401	0.340304	0.977702	0.878882	0.938443	0.790221	0.987645	0.94896	0.996845	0.999073	0.976128	0.887672	0.822222	0.729798	0.959843	0.91275	0.801764	0.595349	0.957335	0.962622	0.894417	0.8374	0.828525	0.893487	0.88649
2380	0.869565	0.647799	0.997025	0.954955	0.980315	0.942726	0.535594	0.888156	0.855879	0.838479	0.341882	0.977419	0.847826	0.938033	0.788644	0.989189	0.951391	0.997476	0.999073	0.975348	0.873828	0.8207	0.714646	0.959843	0.910357	0.800899	0.595349	0.957768	0.958597	0.915976	0.837696	0.829008	0.892365	0.885296
2390	0.842105	0.654088	0.99696	0.952703	0.976378	0.942903	0.506895	0.878918	0.849001	0.829107	0.323338	0.976663	0.843944	0.937981	0.782334	0.990734	0.94707	0.996845	0.999073	0.975528	0.876281	0.814612	0.704545	0.957884	0.911445	0.796056	0.589147	0.955458	0.962622	0.887783	0.836116	0.829008	0.889683	0.882444
2400	0.867277	0.622642	0.997284	0.957207	0.978346	0.948736	0.541185	0.887826	0.850639	0.836273	0.336161	0.978458	0.861025	0.936082	0.777603	0.989189	0.951391	0.998107	0.998146	0.974448	0.877859	0.813394	0.707071	0.962129	0.912533	0.78931	0.59845	0.955025	0.960322	0.913212	0.840067	0.829792	0.891993	0.884907
2410	0.86804	0.597484	0.997478	0.954955	0.972441	0.946261	0.525158	0.885186	0.848673	0.841235	0.33261	0.97723	0.871894	0.93716	0.77918	0.990734	0.94896	0.996845	0.999073	0.976248	0.882415	0.819482	0.707071	0.958211	0.910466	0.80211	0.6	0.955458	0.963197	0.904367	0.839277	0.827197	0.892165	0.885084
2420	0.8627	0.628931	0.99696	0.954955	0.984252	0.945908	0.518077	0.880732	0.851949	0.832598	0.326297	0.977041	0.840839	0.9368	0.785489	0.987645	0.94923	0.997476	0.998146	0.975108	0.8804	0.795129	0.70202	0.953967	0.911227	0.804878	0.579845	0.956541	0.957447	0.903261	0.835029	0.827801	0.890355	0.883153
2430	0.865751	0.654088	0.997219	0.945946	0.982283	0.944317	0.535222	0.877928	0.849656	0.836457	0.346222	0.97808	0.833075	0.937981	0.783912	0.986873	0.951931	0.998107	0.998146	0.975288	0.885657	0.808219	0.712121	0.952661	0.909378	0.79744	0.596899	0.958634	0.961472	0.91487	0.835721	0.827559	0.891977	0.884879
2440	0.829901	0.584906	0.997349	0.941441	0.98622	0.945201	0.526277	0.881227	0.854897	0.832598	0.330834	0.98082	0.836957	0.937776	0.783912	0.9861	0.950851	0.997476	0.998146	0.975168	0.880137	0.797869	0.704545	0.952987	0.910683	0.792077	0.55969	0.955819	0.963772	0.901603	0.83987	0.82593	0.890299	0.883096
2450	0.85431	0.641509	0.996766	0.948198	0.980315	0.943256	0.541185	0.881887	0.849001	0.836825	0.328664	0.978836	0.830745	0.938751	0.77918	0.989189	0.94653	0.995584	0.99722	0.975228	0.877508	0.808828	0.70202	0.956579	0.909269	0.776163	0.609302	0.95719	0.958022	0.90492	0.83414	0.824722	0.889805	0.882564
2460	0.834477	0.616352	0.99696	0.95045	0.976378	0.943786	0.522922	0.885021	0.855224	0.839397	0.340896	0.977986	0.843944	0.938905	0.771293	0.989189	0.94491	0.996215	0.999073	0.975528	0.883466	0.800609	0.691919	0.951681	0.909922	0.797613	0.578295	0.957623	0.959747	0.885019	0.837005	0.832086	0.891493	0.884363
2470	0.852021	0.63522	0.997413	0.943694	0.968504	0.940251	0.536713	0.875619	0.849329	0.836457	0.347603	0.976852	0.83618	0.938597	0.783912	0.989961	0.950041	0.996845	0.996293	0.976008	0.879348	0.798782	0.69697	0.957884	0.908943	0.792769	0.548837	0.957551	0.959172	0.888889	0.834041	0.830517	0.890677	0.883491
2480	0.844394	0.584906	0.997025	0.943694	0.968504	0.944494	0.491614	0.886176	0.856535	0.841235	0.344644	0.977608	0.828416	0.936852	0.771293	0.988417	0.943559	0.997476	0.998146	0.975108	0.878735	0.803044	0.676768	0.954946	0.910683	0.797959	0.587597	0.955674	0.955722	0.902709	0.832461	0.827801	0.890049	0.882825
2490	0.845156	0.597484	0.99696	0.932432	0.962598	0.946438	0.51435	0.880897	0.849001	0.837743	0.348589	0.977135	0.840839	0.937571	0.760252	0.985328	0.94869	0.995584	0.999073	0.975828	0.879961	0.801218	0.694444	0.956252	0.910466	0.786196	0.547287	0.955963	0.952846	0.886125	0.832164	0.826895	0.889655	0.882401
2500	0.84897	0.597484	0.996378	0.939189	0.976378	0.945554	0.529631	0.882547	0.860793	0.835538	0.333005	0.97619	0.850932	0.937263	0.769716	0.988417	0.951121	0.998738	0.998146	0.975588	0.879173	0.811568	0.704545	0.955273	0.911336	0.801245	0.531783	0.957696	0.953422	0.91874	0.837499	0.828102	0.891221	0.884076
2510	0.848207	0.628931	0.997284	0.952703	0.976378	0.940428	0.531867	0.882382	0.855879	0.826351	0.347209	0.97723	0.823758	0.937981	0.790221	0.990734	0.94761	0.997476	0.999073	0.976128	0.879173	0.795129	0.70202	0.95364	0.912859	0.798651	0.545736	0.957118	0.955147	0.896075	0.833053	0.82768	0.890432	0.883225
2520	0.842868	0.641509	0.996572	0.934685	0.958661	0.940428	0.525158	0.888156	0.851294	0.839581	0.334583	0.978741	0.861025	0.940189	0.77918	0.985328	0.94599	0.996215	0.998146	0.976368	0.879874	0.790259	0.704545	0.957558	0.908399	0.790002	0.581395	0.958057	0.959172	0.872305	0.83335	0.826895	0.890266	0.883059
2530	0.847445	0.610063	0.997154	0.932432	0.970472	0.942903	0.538204	0.875949	0.847691	0.830209	0.343263	0.977608	0.854037	0.938905	0.753943	0.985328	0.94869	0.997476	1	0.974868	0.880487	0.796956	0.689394	0.950049	0.910248	0.78412	0.565891	0.956324	0.959172	0.890547	0.842537	0.829128	0.890327	0.883119
2540	0.84058	0.628931	0.997154	0.925676	0.962598	0.948206	0.502423	0.878423	0.851294	0.840867	0.332807	0.977986	0.848602	0.937263	0.766562	0.984556	0.950581	0.996215	0.999073	0.975708	0.875668	0.793912	0.712121	0.958211	0.907528	0.781526	0.567442	0.956396	0.959747	0.862355	0.844117	0.826473	0.889188	0.881917
2550	0.845919	0.660377	0.997154	0.943694	0.958661	0.938483	0.516586	0.881227	0.856207	0.829474	0.337936	0.978553	0.836957	0.935722	0.772871	0.983784	0.94761	0.997476	0.998146	0.974928	0.873653	0.804871	0.694444	0.94809	0.91275	0.793115	0.570543	0.957551	0.960897	0.875069	0.8374	0.826412	0.889199	0.881916
2560	0.834477	0.685535	0.996896	0.941441	0.964567	0.94414	0.500559	0.879083	0.850966	0.833701	0.318406	0.977986	0.843944	0.936082	0.768139	0.989961	0.943559	0.996215	0.998146	0.975408	0.877158	0.7793	0.694444	0.956252	0.908616	0.791559	0.623256	0.957046	0.949971	0.875622	0.840462	0.826654	0.888394	0.881069
2570	0.827613	0.591195	0.996766	0.927928	0.966535	0.946438	0.504659	0.881227	0.845726	0.832598	0.320181	0.978175	0.833075	0.938238	0.758675	0.985328	0.94842	0.996845	0.999073	0.974868	0.876106	0.786301	0.684343	0.949722	0.901762	0.799343	0.56124	0.957551	0.951121	0.886125	0.839474	0.823213	0.887905	0.880542
2580	0.827613	0.641509	0.99696	0.939189	0.962598	0.942903	0.512113	0.883207	0.846381	0.833517	0.324127	0.976663	0.822205	0.935825	0.742902	0.989961	0.94599	0.996215	0.999073	0.974268	0.874704	0.786301	0.691919	0.952661	0.906114	0.800035	0.545736	0.954303	0.960322	0.851299	0.840956	0.822429	0.887305	0.879896
2590	0.836003	0.72327	0.997349	0.925676	0.948819	0.945908	0.506523	0.881557	0.844415	0.828004	0.326889	0.978364	0.824534	0.93716	0.760252	0.988417	0.950851	0.995584	0.998146	0.975948	0.880575	0.780822	0.686869	0.947437	0.909813	0.788791	0.555039	0.955169	0.948821	0.852405	0.841055	0.828585	0.888361	0.881028
2600	0.811594	0.628931	0.996831	0.923423	0.962598	0.940605	0.499068	0.882217	0.850966	0.828188	0.322154	0.977513	0.818323	0.936646	0.760252	0.989189	0.950041	0.996845	0.996293	0.975348	0.876019	0.78204	0.686869	0.950375	0.90557	0.795364	0.547287	0.958129	0.952846	0.858485	0.839573	0.823757	0.88715	0.879733
2610	0.827613	0.647799	0.99709	0.939189	0.964567	0.94414	0.497205	0.875289	0.849656	0.830026	0.316039	0.978647	0.824534	0.937211	0.749211	0.9861	0.950041	0.997476	0.998146	0.975528	0.874967	0.771385	0.699495	0.950375	0.91003	0.788445	0.55969	0.955458	0.962622	0.868988	0.840759	0.826473	0.887333	0.879937
2620	0.826087	0.628931	0.99696	0.934685	0.956693	0.940781	0.498695	0.880073	0.84376	0.832966	0.313671	0.97808	0.819099	0.939162	0.73817	0.9861	0.94923	0.996215	0.998146	0.975348	0.878998	0.785388	0.699495	0.952661	0.907202	0.780834	0.522481	0.957623	0.958597	0.836926	0.840561	0.827438	0.887227	0.879825
2630	0.833715	0.572327	0.997349	0.932432	0.964567	0.94414	0.506523	0.877268	0.84376	0.828004	0.318603	0.977041	0.809006	0.937827	0.744479	0.988417	0.950311	0.997476	0.998146	0.975648	0.878209	0.781126	0.69697	0.955926	0.907746	0.790002	0.531783	0.956396	0.950546	0.867883	0.837795	0.828585	0.887589	0.880209
2640	0.839817	0.641509	0.997284	0.923423	0.958661	0.939367	0.49385	0.877268	0.84376	0.824146	0.326297	0.976096	0.818323	0.937981	0.752366	0.987645	0.94491	0.995584	1	0.976008	0.873828	0.781126	0.674242	0.949722	0.906876	0.79225	0.544186	0.956829	0.950546	0.848535	0.838882	0.824843	0.886572	0.879116
2650	0.828375	0.63522	0.996896	0.93018	0.956693	0.937423	0.493477	0.86902	0.850966	0.824146	0.31229	0.976852	0.815994	0.935928	0.735016	0.985328	0.94707	0.998107	0.999073	0.974508	0.872952	0.779604	0.69697	0.954293	0.905679	0.793461	0.510078	0.955458	0.948246	0.833057	0.838091	0.826352	0.885206	0.877666
2660	0.82685	0.654088	0.997543	0.945946	0.958661	0.940958	0.496832	0.873309	0.850311	0.827269	0.296705	0.97619	0.840839	0.936236	0.739748	0.990734	0.94734	0.996845	1	0.975648	0.871024	0.782648	0.69697	0.956579	0.900022	0.780142	0.514729	0.957768	0.951121	0.836926	0.838783	0.824903	0.885017	0.877478
2670	0.803966	0.647799	0.996314	0.921171	0.962598	0.945024	0.482296	0.878093	0.847691	0.831496	0.302427	0.975246	0.831522	0.936492	0.741325	0.989961	0.944639	0.996845	0.99722	0.975408	0.874441	0.771994	0.689394	0.94907	0.904482	0.792769	0.536434	0.955241	0.953422	0.816473	0.836412	0.824421	0.88485	0.877287
2680	0.82685	0.616352	0.997284	0.93018	0.968504	0.940428	0.487887	0.884197	0.845726	0.829474	0.312882	0.977041	0.835404	0.938443	0.747634	0.984556	0.94923	0.996845	1	0.974148	0.874091	0.780518	0.684343	0.950702	0.910248	0.794845	0.534884	0.956757	0.948821	0.868436	0.842636	0.830155	0.887755	0.880389
2690	0.82151	0.628931	0.997349	0.941441	0.954724	0.938483	0.505777	0.872484	0.849656	0.826351	0.316039	0.97723	0.812112	0.938238	0.742902	0.989961	0.94518	0.996215	1	0.974388	0.872076	0.76621	0.69697	0.947111	0.905135	0.796056	0.51938	0.958851	0.945371	0.831951	0.832757	0.825869	0.885483	0.877959
2700	0.831426	0.666667	0.997349	0.932432	0.956693	0.943079	0.501677	0.876443	0.852932	0.832415	0.304202	0.979119	0.819876	0.938443	0.753943	0.991506	0.94842	0.996215	0.998146	0.974148	0.874967	0.773212	0.694444	0.952661	0.904809	0.784639	0.567442	0.956324	0.949396	0.849641	0.837696	0.825145	0.886389	0.878939
2710	0.832189	0.610063	0.997219	0.939189	0.954724	0.941135	0.489378	0.875619	0.846708	0.829107	0.310712	0.976002	0.824534	0.935928	0.717666	0.986873	0.94788	0.996215	0.998146	0.975888	0.872339	0.770167	0.691919	0.952987	0.904373	0.787234	0.513178	0.957623	0.953997	0.836374	0.838487	0.827438	0.885528	0.878013
2720	0.83524	0.622642	0.99709	0.916667	0.966535	0.943963	0.521804	0.876278	0.847363	0.832598	0.311896	0.977135	0.819099	0.938289	0.725552	0.985328	0.94572	0.995584	1	0.975168	0.872514	0.767428	0.69697	0.951355	0.906114	0.783428	0.542636	0.955025	0.949396	0.824212	0.835325	0.826171	0.885822	0.878328
2730	0.82685	0.666667	0.996508	0.93018	0.952756	0.941135	0.49385	0.878588	0.851621	0.817163	0.316433	0.976946	0.805124	0.937519	0.750789	0.983012	0.943829	0.997476	0.999073	0.975348	0.872864	0.765906	0.686869	0.949722	0.905461	0.791213	0.531783	0.959356	0.951696	0.794362	0.83167	0.825809	0.884856	0.877293
2740	0.827613	0.622642	0.99696	0.923423	0.954724	0.94414	0.487141	0.879578	0.848018	0.828188	0.306767	0.979308	0.840839	0.936852	0.744479	0.987645	0.94761	0.996845	0.999073	0.975048	0.874529	0.766819	0.704545	0.951028	0.905461	0.79104	0.500775	0.956757	0.948246	0.796573	0.839573	0.827921	0.88575	0.878256
2750	0.819985	0.666667	0.996572	0.939189	0.954724	0.942019	0.49795	0.876278	0.84376	0.832231	0.297495	0.977702	0.826087	0.93716	0.722397	0.988417	0.94707	0.995584	0.998146	0.974088	0.874704	0.748858	0.686869	0.951681	0.903612	0.783601	0.555039	0.954952	0.948246	0.805417	0.83493	0.826412	0.884223	0.876629
2760	0.819985	0.622642	0.997349	0.941441	0.956693	0.939897	0.478941	0.873804	0.850311	0.827269	0.308345	0.977324	0.822205	0.938238	0.711356	0.9861	0.943559	0.996845	0.999073	0.974868	0.86936	0.75312	0.694444	0.954293	0.9047	0.790002	0.510078	0.956396	0.952846	0.805417	0.835721	0.829672	0.884522	0.876948
2770	0.83524	0.597484	0.997025	0.945946	0.96063	0.93919	0.491614	0.876608	0.846381	0.824697	0.311107	0.979025	0.812888	0.937365	0.722397	0.985328	0.941129	0.995584	0.999073	0.975708	0.872251	0.755251	0.679293	0.945152	0.905244	0.794153	0.511628	0.956902	0.957447	0.799337	0.836017	0.825205	0.884617	0.877037
2780	0.824561	0.63522	0.997154	0.936937	0.950787	0.937246	0.46776	0.871495	0.849329	0.818817	0.29927	0.976663	0.802795	0.937211	0.746057	0.986873	0.944639	0.996215	0.998146	0.976308	0.877596	0.754947	0.686869	0.947764	0.905244	0.788099	0.55814	0.957551	0.956297	0.79215	0.831078	0.825326	0.883545	0.875901
2790	0.830664	0.584906	0.997413	0.943694	0.950787	0.939897	0.501677	0.872154	0.842123	0.825248	0.30578	0.978269	0.819876	0.937211	0.722397	0.984556	0.941939	0.995584	0.998146	0.974148	0.87672	0.744292	0.686869	0.952008	0.902089	0.774952	0.52093	0.957046	0.957447	0.744057	0.834239	0.825024	0.883051	0.875372
2800	0.822273	0.616352	0.997349	0.932432	0.962598	0.939544	0.491987	0.872484	0.850966	0.826718	0.306372	0.975529	0.818323	0.937006	0.722397	0.987645	0.943019	0.996845	0.998146	0.974988	0.868659	0.754338	0.684343	0.947437	0.906549	0.791386	0.472868	0.955602	0.952271	0.772803	0.833745	0.827257	0.8835	0.875851
2810	0.826087	0.578616	0.997284	0.916667	0.956693	0.941312	0.494968	0.875784	0.853914	0.819184	0.30144	0.975529	0.809006	0.939573	0.723975	0.986873	0.941669	0.995584	0.996293	0.976308	0.873478	0.752207	0.669192	0.946131	0.905244	0.781872	0.482171	0.957696	0.951696	0.818684	0.836116	0.829128	0.884406	0.87682
2820	0.820748	0.553459	0.997737	0.918919	0.948819	0.939897	0.488632	0.873144	0.847036	0.82047	0.296705	0.977041	0.788043	0.938187	0.735016	0.9861	0.940589	0.996215	0.999073	0.975888	0.874704	0.739422	0.684343	0.946784	0.90644	0.78118	0.514729	0.958273	0.949396	0.772803	0.833053	0.826895	0.882939	0.875258
2830	0.819222	0.591195	0.996896	0.903153	0.96063	0.939544	0.486396	0.872814	0.844415	0.824513	0.294733	0.975435	0.805124	0.937057	0.72082	0.990734	0.941399	0.997476	0.999073	0.975468	0.876544	0.750076	0.671717	0.948417	0.905244	0.787926	0.449612	0.957407	0.948246	0.776672	0.837104	0.824421	0.882923	0.875234
2840	0.823036	0.553459	0.997025	0.932432	0.952756	0.936185	0.487514	0.874959	0.844415	0.816795	0.298086	0.974584	0.806677	0.938546	0.728707	0.987645	0.941399	0.997476	0.998146	0.975468	0.87374	0.757991	0.686869	0.950375	0.903394	0.786196	0.48062	0.953581	0.953997	0.784411	0.836313	0.82762	0.883028	0.875348
2850	0.823799	0.578616	0.997154	0.923423	0.952756	0.939367	0.49385	0.873474	0.85719	0.82047	0.296903	0.97808	0.810559	0.938443	0.730284	0.988417	0.944639	0.996215	0.996293	0.976248	0.876106	0.742161	0.679293	0.945478	0.905896	0.785158	0.494574	0.95553	0.955147	0.757877	0.835721	0.828344	0.883667	0.87604
2860	0.827613	0.603774	0.99696	0.921171	0.938976	0.94361	0.457697	0.872484	0.847363	0.815509	0.288025	0.976474	0.820652	0.936955	0.725552	0.984556	0.944369	0.996845	0.998146	0.975468	0.867958	0.74825	0.681818	0.950702	0.903177	0.784985	0.524031	0.956396	0.948821	0.740741	0.835622	0.826473	0.881667	0.87391
2870	0.819985	0.610063	0.997154	0.923423	0.944882	0.943256	0.48006	0.864896	0.850639	0.818265	0.282304	0.976474	0.802019	0.938495	0.728707	0.989189	0.943289	0.996845	0.994439	0.974748	0.874441	0.726941	0.669192	0.951681	0.901871	0.792769	0.493023	0.95618	0.943071	0.71089	0.838487	0.827982	0.881679	0.873921
2880	0.810831	0.572327	0.996896	0.925676	0.952756	0.931766	0.466642	0.865061	0.84507	0.818633	0.286447	0.976946	0.787267	0.936133	0.72082	0.986873	0.940049	0.995584	0.99722	0.975228	0.870761	0.732725	0.666667	0.94809	0.906876	0.777893	0.531783	0.956468	0.949396	0.727474	0.833053	0.824541	0.880018	0.872144
2890	0.831426	0.540881	0.996572	0.934685	0.952756	0.941842	0.462915	0.871	0.849984	0.825799	0.290195	0.979025	0.815217	0.936903	0.722397	0.9861	0.942479	0.997476	0.996293	0.975348	0.869447	0.736986	0.676768	0.953314	0.904373	0.778758	0.488372	0.956829	0.959172	0.747374	0.83493	0.82605	0.881895	0.874155
2900	0.816934	0.566038	0.996766	0.932432	0.94685	0.940428	0.443533	0.868855	0.84114	0.818817	0.282501	0.97723	0.806677	0.935414	0.736593	0.986873	0.940049	0.994953	0.995366	0.974628	0.87339	0.720244	0.659091	0.948417	0.904482	0.783255	0.52093	0.956829	0.951696	0.699281	0.8374	0.822489	0.879751	0.871862
2910	0.823799	0.559748	0.996896	0.927928	0.938976	0.937069	0.462915	0.877103	0.853259	0.810915	0.287039	0.978175	0.802795	0.939522	0.716088	0.986873	0.938968	0.996215	0.998146	0.976188	0.868133	0.732116	0.681818	0.952987	0.898934	0.785331	0.514729	0.958706	0.952846	0.669431	0.833745	0.824179	0.880457	0.872618
2920	0.81312	0.622642	0.997543	0.93018	0.937008	0.936892	0.46366	0.869185	0.848346	0.821757	0.281318	0.977986	0.805901	0.937468	0.712934	0.983784	0.94491	0.994953	0.999073	0.974868	0.86936	0.735769	0.684343	0.948417	0.90285	0.778239	0.491473	0.956757	0.956297	0.703704	0.83414	0.826292	0.880468	0.872633
2930	0.822273	0.603774	0.996572	0.936937	0.935039	0.940251	0.479314	0.872979	0.854242	0.821205	0.29059	0.977702	0.802019	0.93716	0.722397	0.988417	0.943829	0.996215	0.99722	0.976008	0.874529	0.722679	0.669192	0.946784	0.901762	0.78118	0.524031	0.957118	0.961472	0.736871	0.836906	0.826775	0.882123	0.874393
2940	0.808543	0.584906	0.996443	0.952703	0.942913	0.938837	0.466269	0.870175	0.846053	0.820838	0.289603	0.976379	0.806677	0.935568	0.730284	0.986873	0.939509	0.996845	0.99722	0.974448	0.864803	0.717504	0.671717	0.946784	0.89926	0.776509	0.491473	0.955458	0.949971	0.688778	0.836215	0.826231	0.879207	0.871286
2950	0.81312	0.584906	0.99709	0.921171	0.940945	0.939721	0.468133	0.869515	0.844743	0.815141	0.296114	0.977513	0.801242	0.937006	0.72082	0.985328	0.944369	0.996845	1	0.976068	0.869272	0.733638	0.676768	0.942866	0.902742	0.772877	0.51938	0.955819	0.947096	0.711443	0.833547	0.825688	0.880351	0.8725
2960	0.79939	0.628931	0.996766	0.93018	0.940945	0.940958	0.452106	0.870835	0.84376	0.819184	0.284672	0.977891	0.781832	0.939676	0.698738	0.983784	0.937078	0.996215	0.998146	0.974628	0.86936	0.738204	0.684343	0.947111	0.901327	0.771839	0.539535	0.957623	0.948246	0.695965	0.835819	0.82774	0.880151	0.872298
2970	0.803204	0.603774	0.997154	0.932432	0.950787	0.93919	0.456951	0.866546	0.849001	0.826351	0.281121	0.977797	0.772516	0.938033	0.719243	0.988417	0.940049	0.996845	0.998146	0.975828	0.865767	0.726636	0.646465	0.951028	0.897737	0.77772	0.494574	0.956829	0.951121	0.708126	0.836215	0.823998	0.87949	0.871589
2980	0.801678	0.591195	0.99709	0.912162	0.935039	0.937953	0.451733	0.867535	0.849329	0.809629	0.283093	0.977513	0.772516	0.936441	0.719243	0.984556	0.940319	0.994953	0.999073	0.973968	0.871287	0.746119	0.676768	0.950702	0.902198	0.78291	0.51938	0.957407	0.946521	0.705915	0.834239	0.827499	0.879884	0.872007
2990	0.797101	0.616352	0.997413	0.916667	0.937008	0.935125	0.442788	0.87001	0.845398	0.817714	0.27757	0.978553	0.766304	0.936338	0.701893	0.987645	0.938158	0.995584	0.996293	0.974208	0.867519	0.714155	0.65404	0.937969	0.899695	0.772012	0.500775	0.956468	0.945946	0.708679	0.837005	0.827137	0.878174	0.870187
3000	0.793288	0.572327	0.996896	0.925676	0.954724	0.936362	0.434215	0.863906	0.848018	0.810731	0.281515	0.977419	0.783385	0.935414	0.709779	0.9861	0.936268	0.995584	0.998146	0.974988	0.867344	0.716895	0.661616	0.948417	0.901871	0.774261	0.537984	0.955386	0.949971	0.73466	0.838091	0.827197	0.878635	0.870679
3010	0.788711	0.559748	0.997413	0.93018	0.944882	0.937776	0.431979	0.868525	0.849984	0.819919	0.274216	0.976568	0.784161	0.935158	0.706625	0.985328	0.938428	0.996215	0.999073	0.976488	0.862087	0.701065	0.664141	0.946131	0.902524	0.779277	0.47907	0.955458	0.951121	0.704809	0.835227	0.825085	0.877685	0.869669
3020	0.797101	0.553459	0.99709	0.95045	0.938976	0.93919	0.431979	0.865226	0.844088	0.813855	0.279542	0.976757	0.787267	0.936903	0.716088	0.985328	0.939779	0.996845	0.999073	0.975468	0.866556	0.705632	0.676768	0.941561	0.898825	0.772877	0.52093	0.957479	0.953422	0.657269	0.832263	0.826292	0.877457	0.86943
3030	0.793288	0.584906	0.997284	0.927928	0.942913	0.938307	0.452479	0.860937	0.842778	0.810548	0.275991	0.97619	0.781056	0.936595	0.706625	0.980695	0.943289	0.996845	0.99722	0.973548	0.873127	0.701979	0.656566	0.944499	0.903068	0.771839	0.542636	0.956613	0.947671	0.693201	0.831868	0.824421	0.877707	0.869689
3040	0.803204	0.572327	0.997219	0.93018	0.919291	0.938483	0.460678	0.870175	0.844415	0.818633	0.27757	0.977891	0.782609	0.937673	0.697161	0.985328	0.938698	0.993691	0.999073	0.975468	0.868834	0.699848	0.664141	0.942866	0.896649	0.769936	0.47907	0.956613	0.944796	0.688778	0.831868	0.823213	0.877629	0.869606
3050	0.791762	0.566038	0.996702	0.916667	0.944882	0.935125	0.454715	0.866381	0.84114	0.817898	0.289801	0.976568	0.782609	0.937057	0.694006	0.984556	0.942749	0.994953	0.996293	0.975348	0.868045	0.701065	0.666667	0.94907	0.899695	0.771666	0.488372	0.956757	0.940771	0.714207	0.831967	0.821101	0.877752	0.869725
3060	0.786423	0.622642	0.997154	0.923423	0.933071	0.936716	0.437943	0.866381	0.846053	0.815877	0.277175	0.977324	0.791149	0.93603	0.711356	0.987645	0.939779	0.995584	0.99722	0.975108	0.868921	0.699848	0.669192	0.942214	0.902198	0.768379	0.488372	0.958201	0.942496	0.698729	0.830584	0.825507	0.877502	0.869472
3070	0.791762	0.63522	0.996508	0.932432	0.935039	0.940781	0.443906	0.861762	0.836227	0.818265	0.267706	0.977041	0.786491	0.9368	0.694006	0.989189	0.940319	0.994322	1	0.974748	0.86971	0.694977	0.679293	0.942866	0.899587	0.766995	0.524031	0.956902	0.947671	0.652847	0.837104	0.826473	0.877079	0.869027
3080	0.781083	0.584906	0.997478	0.932432	0.923228	0.933534	0.436824	0.861102	0.847363	0.815509	0.27678	0.976379	0.777174	0.936492	0.727129	0.986873	0.941669	0.995584	0.998146	0.975168	0.862963	0.707458	0.661616	0.942866	0.897955	0.769763	0.489922	0.956685	0.945946	0.682145	0.83661	0.822067	0.876513	0.868418
3090	0.800153	0.566038	0.996831	0.914414	0.933071	0.936008	0.439806	0.862587	0.838847	0.812018	0.27678	0.978553	0.759317	0.938187	0.700315	0.977606	0.942749	0.996845	0.998146	0.973488	0.868133	0.696804	0.674242	0.942214	0.896432	0.756962	0.536434	0.956252	0.945371	0.693201	0.829991	0.82593	0.876269	0.868159
3100	0.786423	0.559748	0.997607	0.918919	0.931102	0.935478	0.426761	0.868525	0.846708	0.810915	0.261393	0.976946	0.75854	0.938084	0.694006	0.989189	0.940589	0.994953	0.998146	0.976188	0.866293	0.707154	0.679293	0.951028	0.897955	0.774952	0.486822	0.956468	0.93502	0.661139	0.835029	0.825386	0.876568	0.86848
3110	0.790999	0.597484	0.99696	0.925676	0.933071	0.933534	0.444279	0.864566	0.838519	0.809445	0.268297	0.977608	0.774845	0.935312	0.72082	0.983012	0.943559	0.997476	0.994439	0.974028	0.862876	0.700457	0.664141	0.944172	0.897955	0.777893	0.524031	0.95618	0.943071	0.66335	0.837499	0.825085	0.876374	0.868271
3120	0.783371	0.591195	0.996831	0.891892	0.927165	0.933887	0.416698	0.865556	0.845398	0.805954	0.270862	0.976946	0.767081	0.938443	0.711356	0.985328	0.941669	0.995584	0.998146	0.974388	0.863051	0.68828	0.669192	0.940255	0.896323	0.77599	0.528682	0.957984	0.933295	0.625207	0.837301	0.822006	0.875119	0.866934
3130	0.7582	0.597484	0.996831	0.918919	0.937008	0.936185	0.448751	0.856978	0.841467	0.802095	0.263168	0.974962	0.775621	0.936492	0.676656	0.981467	0.936808	0.996215	0.99722	0.975768	0.864891	0.670015	0.661616	0.942214	0.89393	0.770282	0.482171	0.956035	0.935595	0.73466	0.827324	0.823938	0.874424	0.866187
3140	0.772693	0.54717	0.997025	0.921171	0.923228	0.935832	0.461051	0.855163	0.836882	0.812018	0.269087	0.97808	0.793478	0.937211	0.70347	0.986873	0.939509	0.994953	0.999073	0.974688	0.867607	0.690715	0.656566	0.946458	0.89839	0.779277	0.505426	0.956468	0.93962	0.728027	0.83009	0.828887	0.877274	0.869229
3150	0.779558	0.603774	0.997543	0.916667	0.94685	0.93813	0.45136	0.862257	0.84114	0.812018	0.252713	0.973828	0.766304	0.935928	0.689274	0.981467	0.940859	0.996215	0.99722	0.975648	0.865767	0.683714	0.661616	0.946784	0.894582	0.776336	0.485271	0.955169	0.937895	0.757324	0.835721	0.826654	0.876396	0.868295
3160	0.768116	0.63522	0.99696	0.88964	0.940945	0.940251	0.450242	0.856978	0.841467	0.808526	0.264944	0.978836	0.793478	0.936544	0.684543	0.9861	0.94788	0.997476	0.999073	0.974748	0.868834	0.691629	0.656566	0.941561	0.900239	0.766822	0.508527	0.95784	0.93962	0.794914	0.831572	0.826533	0.87764	0.869629
3170	0.755149	0.622642	0.997154	0.912162	0.929134	0.93813	0.464033	0.860937	0.84245	0.809078	0.268495	0.977797	0.775621	0.937417	0.676656	0.988417	0.939779	0.996845	1	0.973668	0.86603	0.67519	0.669192	0.945152	0.895453	0.768898	0.511628	0.957118	0.93732	0.760088	0.833547	0.824602	0.876557	0.868465
3180	0.769641	0.584906	0.99709	0.939189	0.911417	0.936539	0.476332	0.862752	0.837864	0.806137	0.265536	0.977797	0.777174	0.937519	0.670347	0.986873	0.938158	0.996215	1	0.973848	0.867695	0.687976	0.664141	0.942214	0.898825	0.772531	0.493023	0.954736	0.943071	0.755113	0.832461	0.825869	0.876929	0.86886
3190	0.784134	0.540881	0.997543	0.90991	0.931102	0.933534	0.45956	0.855823	0.836554	0.816795	0.263563	0.977419	0.78028	0.937571	0.679811	0.983784	0.937078	0.996215	0.998146	0.975288	0.868483	0.678843	0.65404	0.94907	0.896432	0.761287	0.488372	0.955963	0.93617	0.73853	0.83256	0.826533	0.876207	0.868099
3200	0.772693	0.553459	0.997154	0.916667	0.92126	0.934948	0.474469	0.858957	0.839502	0.808526	0.264944	0.977797	0.75	0.936698	0.673502	0.983012	0.937348	0.995584	0.998146	0.975288	0.872601	0.680974	0.65404	0.943846	0.896976	0.770282	0.454264	0.955963	0.940771	0.742952	0.827028	0.828585	0.876357	0.868252
3210	0.773455	0.559748	0.996766	0.923423	0.919291	0.935655	0.485278	0.856648	0.841467	0.812936	0.262971	0.976946	0.767857	0.935312	0.664038	0.985328	0.939779	0.995584	0.996293	0.974868	0.870148	0.672755	0.664141	0.941234	0.89654	0.775644	0.454264	0.954591	0.93387	0.752902	0.830485	0.828042	0.876368	0.868262
3220	0.770404	0.572327	0.997025	0.912162	0.933071	0.938307	0.479314	0.862257	0.834916	0.812936	0.254685	0.977324	0.779503	0.937776	0.675079	0.984556	0.938158	0.996215	0.99722	0.973788	0.867607	0.665449	0.64899	0.946458	0.897846	0.780315	0.474419	0.957118	0.92697	0.766169	0.831177	0.826171	0.876691	0.868606
3230	0.771167	0.603774	0.996702	0.912162	0.913386	0.937776	0.462169	0.862917	0.834916	0.81165	0.267311	0.979403	0.746894	0.937571	0.681388	0.980695	0.937348	0.994322	0.99722	0.974868	0.867169	0.66484	0.641414	0.944499	0.900022	0.779796	0.48062	0.956685	0.927545	0.731343	0.827917	0.827499	0.876224	0.868109
3240	0.786423	0.597484	0.996766	0.900901	0.919291	0.933003	0.444279	0.855823	0.836554	0.809629	0.256461	0.976096	0.750776	0.93716	0.687697	0.979923	0.938968	0.994953	0.99722	0.975108	0.860773	0.666971	0.666667	0.941561	0.895997	0.777374	0.508527	0.956252	0.928695	0.725263	0.831473	0.828283	0.874841	0.866643
3250	0.787185	0.584906	0.997154	0.925676	0.925197	0.938837	0.447261	0.859287	0.835899	0.80724	0.25508	0.976096	0.759317	0.934952	0.694006	0.987645	0.935728	0.996215	0.99722	0.976188	0.867607	0.680061	0.659091	0.940908	0.899695	0.776855	0.485271	0.956613	0.93732	0.767828	0.834733	0.828585	0.876596	0.868511
3260	0.765065	0.566038	0.997219	0.927928	0.911417	0.935125	0.450988	0.854668	0.833279	0.800074	0.262774	0.976946	0.762422	0.935876	0.664038	0.976062	0.936268	0.995584	0.996293	0.974628	0.871462	0.670015	0.659091	0.939928	0.896976	0.776163	0.493023	0.956757	0.93387	0.721946	0.82604	0.826171	0.874685	0.866466
3270	0.759725	0.610063	0.996702	0.925676	0.917323	0.933887	0.460306	0.860937	0.848673	0.802646	0.259617	0.976852	0.770963	0.936852	0.671924	0.985328	0.940589	0.995584	0.996293	0.975288	0.863927	0.669711	0.659091	0.943846	0.893494	0.77305	0.482171	0.955819	0.935595	0.74848	0.828904	0.830094	0.875619	0.867469
3280	0.772693	0.572327	0.997219	0.916667	0.919291	0.932827	0.459187	0.867865	0.843433	0.80577	0.250937	0.977891	0.757764	0.938084	0.678233	0.985328	0.941129	0.994953	1	0.974928	0.871024	0.656012	0.65404	0.940255	0.894582	0.771666	0.494574	0.957479	0.93387	0.810945	0.833745	0.830155	0.876968	0.868917
3290	0.765065	0.496855	0.996702	0.903153	0.933071	0.935478	0.474842	0.853184	0.834916	0.80136	0.256264	0.977891	0.76087	0.937109	0.656151	0.986873	0.940589	0.995584	0.995366	0.974628	0.870411	0.675799	0.664141	0.934378	0.898172	0.773915	0.482171	0.957984	0.93387	0.77225	0.82604	0.828223	0.875785	0.867644
3300	0.747521	0.559748	0.996896	0.905405	0.90748	0.934064	0.454715	0.855988	0.830003	0.803565	0.252318	0.978364	0.764752	0.936595	0.679811	0.985328	0.935458	0.998107	0.998146	0.975048	0.867958	0.653577	0.666667	0.935357	0.894365	0.766476	0.514729	0.956541	0.941346	0.771144	0.826929	0.827197	0.87438	0.866148
3310	0.78032	0.572327	0.99709	0.907658	0.915354	0.935125	0.442788	0.864071	0.83983	0.79989	0.244821	0.977324	0.759317	0.936852	0.664038	0.986873	0.938698	0.995584	0.99722	0.976368	0.866906	0.655708	0.671717	0.934705	0.894909	0.764747	0.508527	0.957407	0.93617	0.77225	0.829596	0.82762	0.87483	0.866636
3320	0.763539	0.534591	0.997219	0.905405	0.905512	0.933357	0.453597	0.856813	0.840485	0.803014	0.252713	0.977135	0.753882	0.938187	0.676656	0.983012	0.941939	0.995584	0.998146	0.974988	0.86971	0.674886	0.661616	0.939602	0.898934	0.765784	0.488372	0.956757	0.937895	0.775567	0.83088	0.828344	0.875791	0.867654
3330	0.759725	0.597484	0.997543	0.891892	0.913386	0.93813	0.459187	0.850049	0.831641	0.806872	0.245216	0.977797	0.770963	0.93562	0.665615	0.9861	0.938698	0.995584	0.998146	0.975528	0.864102	0.662405	0.669192	0.936663	0.896758	0.766995	0.477519	0.956613	0.934445	0.757877	0.829201	0.828465	0.874413	0.866189
3340	0.768116	0.559748	0.997543	0.914414	0.919291	0.928584	0.457324	0.852029	0.834589	0.799155	0.233774	0.974584	0.754658	0.935825	0.667192	0.983012	0.935998	0.997476	0.995366	0.974868	0.865767	0.634094	0.659091	0.934052	0.894256	0.763017	0.424806	0.957696	0.941346	0.688778	0.832164	0.826352	0.871836	0.863447
3350	0.752098	0.572327	0.997607	0.88964	0.927165	0.934418	0.459933	0.859287	0.840485	0.801727	0.241665	0.974584	0.753106	0.938084	0.659306	0.977606	0.939238	0.996845	0.998146	0.976727	0.865942	0.647184	0.651515	0.941234	0.8948	0.773569	0.469767	0.956252	0.93272	0.710337	0.830287	0.830818	0.874191	0.865952
3360	0.760488	0.578616	0.996896	0.88964	0.913386	0.938307	0.458442	0.859782	0.835244	0.804484	0.242849	0.977986	0.760093	0.936544	0.678233	0.974517	0.935458	0.993691	0.996293	0.974688	0.867958	0.639574	0.659091	0.93699	0.890775	0.76613	0.493023	0.957984	0.928695	0.761747	0.832263	0.827861	0.874147	0.865909
3370	0.779558	0.578616	0.997025	0.903153	0.919291	0.934064	0.465151	0.854174	0.836882	0.80577	0.238509	0.977324	0.774068	0.937622	0.664038	0.985328	0.937348	0.996215	0.995366	0.976008	0.876106	0.646575	0.659091	0.946458	0.894038	0.760422	0.483721	0.957768	0.93042	0.724157	0.830485	0.829249	0.874858	0.866672
3380	0.760488	0.522013	0.997284	0.914414	0.917323	0.93371	0.456578	0.854998	0.831969	0.800441	0.238706	0.97808	0.754658	0.936955	0.684543	0.982239	0.937348	0.996215	0.996293	0.974988	0.863139	0.663014	0.641414	0.940581	0.894256	0.772877	0.460465	0.956974	0.932145	0.714207	0.830287	0.827318	0.873491	0.865202
3390	0.761251	0.578616	0.997219	0.923423	0.923228	0.936539	0.439061	0.850709	0.836227	0.801727	0.239692	0.976285	0.771739	0.936544	0.671924	0.986873	0.937078	0.996215	0.999073	0.974928	0.862175	0.629833	0.65404	0.936663	0.889904	0.772185	0.506977	0.957335	0.93157	0.699834	0.822977	0.829189	0.872225	0.863867
3400	0.7582	0.553459	0.997154	0.898649	0.90748	0.930352	0.453597	0.849555	0.835244	0.800992	0.235944	0.978553	0.761646	0.934644	0.654574	0.978378	0.936268	0.99306	0.998146	0.976727	0.863664	0.646575	0.633838	0.940255	0.891319	0.764574	0.448062	0.955313	0.934445	0.71089	0.830683	0.826292	0.871942	0.86356
3410	0.754386	0.559748	0.997413	0.905405	0.929134	0.93318	0.444652	0.859287	0.840812	0.801911	0.241665	0.977513	0.75	0.937057	0.652997	0.977606	0.934378	0.994953	0.99722	0.975348	0.86603	0.650837	0.65404	0.935357	0.895453	0.761114	0.474419	0.957407	0.925819	0.725263	0.825546	0.826292	0.872853	0.864522
3420	0.758963	0.534591	0.997543	0.898649	0.911417	0.934064	0.427879	0.856318	0.833606	0.79842	0.246597	0.976946	0.75854	0.936698	0.659306	0.977606	0.935728	0.994953	0.996293	0.976188	0.865592	0.636834	0.656566	0.935357	0.892298	0.769763	0.48062	0.956974	0.92927	0.723051	0.830485	0.827499	0.872736	0.864401
3430	0.758963	0.534591	0.997801	0.916667	0.915354	0.934948	0.450242	0.852359	0.838519	0.800992	0.239298	0.977324	0.746118	0.936698	0.656151	0.979151	0.936538	0.993691	0.99722	0.976068	0.867344	0.635616	0.646465	0.937969	0.895235	0.758173	0.463566	0.956468	0.925819	0.729132	0.828707	0.824843	0.872403	0.864049
3440	0.750572	0.54717	0.996314	0.900901	0.923228	0.929114	0.442042	0.851534	0.833934	0.794377	0.231012	0.977797	0.763199	0.937417	0.66877	0.974517	0.936808	0.996215	0.998146	0.974628	0.865241	0.638052	0.64899	0.937316	0.892189	0.756444	0.527132	0.956685	0.921794	0.709784	0.826435	0.826111	0.871197	0.862762
3450	0.74447	0.553459	0.997025	0.923423	0.923228	0.930882	0.437943	0.851369	0.831969	0.797133	0.220556	0.97619	0.754658	0.936236	0.664038	0.983784	0.936538	0.996215	0.99722	0.976368	0.862613	0.612785	0.656566	0.931113	0.892298	0.765093	0.474419	0.95784	0.922369	0.741294	0.827028	0.828102	0.870942	0.8625
3460	0.743707	0.572327	0.996443	0.905405	0.885827	0.933534	0.420425	0.845101	0.829348	0.796582	0.222529	0.978269	0.725932	0.935414	0.659306	0.983784	0.935728	0.996215	0.99722	0.976368	0.860422	0.623744	0.65404	0.936663	0.88849	0.752119	0.508527	0.95553	0.918919	0.699281	0.826138	0.824058	0.868759	0.860174
3470	0.73913	0.540881	0.99612	0.880631	0.90748	0.926993	0.449124	0.856318	0.838519	0.793091	0.232196	0.976474	0.73059	0.936236	0.670347	0.979923	0.935458	0.996845	0.996293	0.975468	0.864628	0.618569	0.638889	0.931766	0.888925	0.753676	0.47907	0.95618	0.924669	0.665008	0.830781	0.829732	0.870097	0.861593
3480	0.736842	0.603774	0.996766	0.894144	0.92126	0.931059	0.422661	0.852854	0.828366	0.792172	0.231407	0.976379	0.740683	0.936287	0.656151	0.979151	0.928977	0.994953	0.998146	0.976188	0.865592	0.600609	0.636364	0.929807	0.891427	0.758173	0.448062	0.956685	0.93272	0.735766	0.824854	0.826111	0.86962	0.861082
3490	0.724638	0.522013	0.996831	0.923423	0.909449	0.930175	0.414089	0.851699	0.830658	0.798236	0.221937	0.977419	0.746118	0.935979	0.643533	0.977606	0.936538	0.993691	0.998146	0.975948	0.862613	0.621613	0.646465	0.934705	0.893386	0.748486	0.418605	0.955963	0.926394	0.68712	0.827324	0.825266	0.868837	0.860257
3500	0.746758	0.584906	0.997154	0.907658	0.913386	0.932119	0.443161	0.851864	0.830003	0.803749	0.223713	0.97723	0.753106	0.936441	0.670347	0.984556	0.942749	0.994953	0.995366	0.975408	0.864979	0.610654	0.643939	0.93144	0.891862	0.758	0.475969	0.957046	0.92697	0.695412	0.829596	0.824058	0.870575	0.862112
3510	0.726926	0.591195	0.997219	0.896396	0.913386	0.935655	0.432352	0.853019	0.829676	0.798787	0.222726	0.977513	0.759317	0.937468	0.659306	0.983012	0.930867	0.995584	0.996293	0.975108	0.866556	0.617656	0.651515	0.933072	0.890883	0.762671	0.451163	0.957768	0.921219	0.722499	0.829991	0.827318	0.870958	0.862514
3520	0.753623	0.54717	0.99696	0.914414	0.919291	0.92717	0.436452	0.8484	0.830658	0.794928	0.210495	0.976568	0.763199	0.936646	0.657729	0.983784	0.939238	0.994953	0.996293	0.974268	0.866731	0.610654	0.64899	0.928501	0.89121	0.755579	0.435659	0.95553	0.921794	0.687673	0.830386	0.828706	0.869486	0.860958
3530	0.729214	0.54717	0.997413	0.914414	0.917323	0.930529	0.431234	0.856318	0.841467	0.797501	0.231012	0.977041	0.753882	0.938957	0.656151	0.983012	0.935458	0.993691	0.99722	0.974328	0.866643	0.596043	0.643939	0.93601	0.88849	0.754887	0.355039	0.958273	0.92927	0.698176	0.823076	0.826895	0.869803	0.861287
3540	0.745233	0.578616	0.997413	0.896396	0.897638	0.932296	0.41707	0.844441	0.82771	0.793458	0.224107	0.976568	0.733696	0.934439	0.643533	0.9861	0.931407	0.994322	0.994439	0.976248	0.861999	0.605479	0.638889	0.931766	0.887511	0.756789	0.448062	0.955386	0.920644	0.682698	0.823471	0.824783	0.867648	0.858985
3550	0.740656	0.534591	0.997025	0.912162	0.901575	0.931412	0.415207	0.852524	0.828038	0.79548	0.219767	0.97808	0.727484	0.936236	0.630915	0.983012	0.933027	0.994322	0.995366	0.975228	0.864803	0.595129	0.636364	0.932419	0.891754	0.751254	0.404651	0.956541	0.924094	0.686567	0.828707	0.823757	0.868109	0.859483
3560	0.753623	0.559748	0.996766	0.894144	0.915354	0.925756	0.426016	0.844441	0.831641	0.793826	0.221937	0.975057	0.735248	0.934747	0.657729	0.980695	0.932217	0.993691	0.996293	0.975528	0.865855	0.595434	0.631313	0.929807	0.888055	0.750562	0.403101	0.955746	0.919494	0.671642	0.82278	0.825507	0.867159	0.858464
3570	0.723875	0.553459	0.997025	0.885135	0.90748	0.927523	0.414834	0.851864	0.831969	0.793091	0.218978	0.977797	0.736801	0.935568	0.643533	0.980695	0.935998	0.994953	0.99722	0.975828	0.861299	0.600304	0.616162	0.923931	0.886205	0.741567	0.372093	0.957768	0.919494	0.629077	0.818137	0.825507	0.865926	0.857156
3580	0.723112	0.559748	0.997219	0.907658	0.909449	0.930529	0.406262	0.84708	0.828366	0.793091	0.219373	0.97534	0.746894	0.93639	0.637224	0.984556	0.933027	0.994322	0.998146	0.976727	0.8627	0.592998	0.636364	0.93046	0.88762	0.747276	0.421705	0.955891	0.918919	0.63571	0.821397	0.824481	0.866354	0.85761
3590	0.717773	0.534591	0.996766	0.907658	0.90748	0.927877	0.416698	0.841471	0.829021	0.791437	0.21523	0.975246	0.73059	0.936492	0.641956	0.982239	0.934107	0.992429	0.995366	0.974988	0.863226	0.589041	0.626263	0.926869	0.888381	0.748313	0.431008	0.956396	0.916044	0.643449	0.82436	0.82774	0.866232	0.857484
3600	0.720824	0.540881	0.997025	0.905405	0.925197	0.931236	0.412598	0.847905	0.823125	0.798603	0.218386	0.976285	0.745342	0.935928	0.65142	0.988417	0.934648	0.99306	0.998146	0.974808	0.860335	0.598174	0.651515	0.930787	0.888055	0.75333	0.413953	0.957551	0.916619	0.658375	0.824163	0.82436	0.867104	0.858408
3610	0.694889	0.540881	0.99696	0.896396	0.901575	0.932119	0.402534	0.853184	0.827055	0.794928	0.215427	0.977797	0.724379	0.937006	0.648265	0.981467	0.931947	0.994953	0.995366	0.976008	0.864891	0.594825	0.641414	0.927849	0.89121	0.74987	0.415504	0.956685	0.916044	0.618021	0.825941	0.829973	0.867148	0.858464
3620	0.716247	0.584906	0.99696	0.882883	0.90748	0.933003	0.420425	0.840482	0.824435	0.782617	0.209903	0.978269	0.728261	0.934388	0.641956	0.979923	0.932757	0.992429	0.996293	0.974508	0.860335	0.580822	0.643939	0.924257	0.889143	0.743643	0.426357	0.956685	0.915469	0.609729	0.82604	0.82605	0.86491	0.856081
3630	0.698703	0.522013	0.99709	0.878378	0.911417	0.927877	0.380171	0.843781	0.825745	0.790886	0.204774	0.976285	0.732919	0.934901	0.629338	0.978378	0.932487	0.994953	0.99722	0.975528	0.859459	0.597869	0.631313	0.926216	0.886532	0.747622	0.395349	0.957262	0.910868	0.599226	0.822681	0.825266	0.864026	0.855129
3640	0.687262	0.540881	0.996831	0.887387	0.897638	0.930175	0.396944	0.847575	0.830003	0.782617	0.218386	0.97723	0.718168	0.937006	0.635647	0.977606	0.937618	0.993691	0.998146	0.975168	0.859108	0.576865	0.636364	0.922951	0.883703	0.748832	0.448062	0.955386	0.912593	0.576562	0.823274	0.826231	0.864238	0.855358
3650	0.697178	0.553459	0.996766	0.891892	0.889764	0.928407	0.408125	0.841966	0.821815	0.795663	0.204971	0.97619	0.738354	0.936441	0.638801	0.986873	0.935188	0.994322	0.996293	0.975468	0.864979	0.571689	0.621212	0.931766	0.886641	0.737589	0.434109	0.95488	0.909718	0.589829	0.824262	0.827499	0.864549	0.855706
3660	0.695652	0.584906	0.99709	0.880631	0.891732	0.924872	0.414834	0.843286	0.821487	0.781882	0.219373	0.977891	0.729037	0.93793	0.659306	0.981467	0.931947	0.995584	0.996293	0.975468	0.863401	0.586301	0.621212	0.929807	0.881527	0.753849	0.420155	0.954952	0.918344	0.572692	0.824459	0.823998	0.86471	0.855852
3670	0.694889	0.578616	0.997025	0.90991	0.874016	0.930175	0.401416	0.845925	0.824107	0.790886	0.204182	0.977702	0.723602	0.935106	0.630915	0.982239	0.930867	0.996215	0.996293	0.975228	0.859809	0.579604	0.626263	0.922951	0.889034	0.737935	0.434109	0.955241	0.917769	0.548369	0.825249	0.824722	0.863521	0.854603
3680	0.698703	0.559748	0.997154	0.900901	0.883858	0.9277	0.370108	0.838667	0.830986	0.792172	0.20655	0.975151	0.722826	0.935466	0.634069	0.986873	0.932757	0.994953	0.995366	0.975888	0.853413	0.575647	0.636364	0.925237	0.886097	0.744162	0.386047	0.954375	0.912593	0.5644	0.816951	0.822731	0.861849	0.852817
3690	0.690313	0.515723	0.99696	0.900901	0.883858	0.933534	0.391353	0.842131	0.824435	0.789048	0.205366	0.976474	0.711957	0.935414	0.649842	0.983012	0.933297	0.994953	0.996293	0.974688	0.858845	0.579604	0.623737	0.928828	0.88305	0.735513	0.415504	0.954736	0.917769	0.571034	0.822385	0.825688	0.862882	0.853926
3700	0.695652	0.503145	0.997284	0.882883	0.895669	0.919392	0.396944	0.84807	0.822797	0.789416	0.209903	0.978553	0.717391	0.935517	0.619874	0.982239	0.932757	0.99306	0.993513	0.975588	0.863051	0.583257	0.633838	0.925237	0.886205	0.731188	0.379845	0.956468	0.900518	0.572692	0.824459	0.822187	0.862943	0.853977
3710	0.71167	0.54717	0.997349	0.898649	0.887795	0.926463	0.414461	0.850874	0.827055	0.790334	0.211087	0.976852	0.726708	0.936903	0.640379	0.979923	0.933297	0.993691	0.996293	0.975708	0.86051	0.582344	0.621212	0.927196	0.886314	0.743816	0.364341	0.956252	0.906268	0.567164	0.825249	0.824602	0.864482	0.855617
3720	0.684973	0.522013	0.997284	0.873874	0.889764	0.925932	0.378308	0.84741	0.819849	0.785189	0.205958	0.974962	0.712733	0.9368	0.641956	0.978378	0.929247	0.992429	0.994439	0.973548	0.861386	0.576256	0.616162	0.923931	0.885553	0.746757	0.390698	0.954664	0.909143	0.573798	0.819717	0.824179	0.862227	0.853209
3730	0.668955	0.54717	0.997543	0.871622	0.879921	0.924342	0.375699	0.84708	0.82378	0.791069	0.202407	0.975057	0.726708	0.934285	0.630915	0.981467	0.929787	0.994953	0.996293	0.974388	0.852274	0.574429	0.623737	0.92589	0.877937	0.734129	0.381395	0.955025	0.916044	0.532891	0.819619	0.825024	0.860472	0.851348
3740	0.655988	0.509434	0.996508	0.903153	0.885827	0.928584	0.386508	0.847575	0.828693	0.788313	0.203788	0.976757	0.740683	0.936646	0.634069	0.986873	0.934918	0.993691	1	0.975648	0.854727	0.570776	0.626263	0.93144	0.884465	0.734129	0.381395	0.957118	0.901668	0.591487	0.826336	0.82605	0.863043	0.854102
3750	0.669718	0.553459	0.996766	0.88964	0.891732	0.926993	0.393962	0.849885	0.827055	0.786292	0.209114	0.977608	0.738354	0.937981	0.61041	0.982239	0.935458	0.994322	0.99722	0.975888	0.863051	0.552207	0.618687	0.93046	0.884138	0.733956	0.406202	0.955025	0.890167	0.553897	0.825941	0.8243	0.86286	0.853901
3760	0.670481	0.54717	0.996831	0.882883	0.879921	0.929291	0.389117	0.840812	0.810678	0.783352	0.207141	0.976946	0.712733	0.934388	0.596215	0.982239	0.928977	0.994322	0.996293	0.976128	0.851398	0.572603	0.621212	0.930787	0.883703	0.736032	0.362791	0.956252	0.907993	0.517966	0.820705	0.819954	0.860055	0.850896
3770	0.653699	0.528302	0.996184	0.882883	0.86811	0.930705	0.388371	0.838172	0.8264	0.781882	0.198461	0.975435	0.71118	0.93372	0.615142	0.9861	0.926276	0.994953	0.998146	0.976548	0.860598	0.568645	0.633838	0.922625	0.881636	0.732572	0.362791	0.955097	0.900518	0.575456	0.817643	0.823998	0.860472	0.851349
3780	0.638444	0.522013	0.997154	0.873874	0.874016	0.926993	0.379799	0.837512	0.826073	0.786659	0.205563	0.97808	0.726708	0.9368	0.621451	0.982239	0.926546	0.993691	0.996293	0.975468	0.855253	0.557686	0.618687	0.928175	0.882071	0.726864	0.395349	0.957551	0.903393	0.524046	0.818137	0.824903	0.860272	0.851141
3790	0.637681	0.566038	0.997025	0.878378	0.877953	0.9277	0.380171	0.838172	0.8264	0.7828	0.190965	0.976002	0.732143	0.935928	0.613565	0.977606	0.926816	0.993691	0.99722	0.975228	0.854727	0.547336	0.631313	0.926543	0.87946	0.728248	0.413953	0.95719	0.915469	0.537313	0.819421	0.824602	0.859616	0.850447
3800	0.642258	0.540881	0.99709	0.882883	0.885827	0.926286	0.371226	0.84873	0.823125	0.783719	0.20359	0.975151	0.711957	0.935055	0.624606	0.978378	0.928166	0.994322	0.995366	0.973908	0.855253	0.557686	0.633838	0.928501	0.883159	0.742086	0.376744	0.95618	0.903968	0.548922	0.823175	0.823817	0.860655	0.851537
3810	0.672769	0.572327	0.997025	0.867117	0.88189	0.926109	0.382408	0.844606	0.822142	0.789967	0.195897	0.976946	0.739907	0.936236	0.640379	0.983012	0.925196	0.995584	0.999073	0.976488	0.850171	0.559209	0.618687	0.922951	0.882398	0.746584	0.395349	0.955819	0.893042	0.579326	0.819026	0.826835	0.861527	0.85248
3820	0.646072	0.490566	0.996896	0.878378	0.856299	0.923104	0.387999	0.839492	0.821487	0.775634	0.202012	0.975246	0.716615	0.936749	0.621451	0.980695	0.933837	0.994953	0.996293	0.976068	0.854026	0.548858	0.621212	0.920013	0.88305	0.734475	0.375194	0.95553	0.902243	0.57822	0.818532	0.823394	0.859866	0.8507
3830	0.622426	0.509434	0.997219	0.869369	0.870079	0.923811	0.38278	0.839657	0.82771	0.77986	0.196883	0.976852	0.73913	0.935517	0.626183	0.982239	0.931137	0.996845	0.996293	0.975768	0.857531	0.578691	0.626263	0.920013	0.876958	0.731534	0.420155	0.956396	0.909718	0.558872	0.814581	0.824119	0.860199	0.851067
3840	0.632342	0.490566	0.99696	0.873874	0.875984	0.923988	0.372344	0.835698	0.824763	0.781514	0.189584	0.975718	0.700311	0.934798	0.62776	0.984556	0.927356	0.994953	0.995366	0.974448	0.858495	0.547641	0.616162	0.920992	0.878808	0.72202	0.393798	0.956613	0.894767	0.5445	0.817544	0.823515	0.858172	0.848901
3850	0.62624	0.490566	0.997284	0.873874	0.86811	0.929468	0.36489	0.843946	0.817229	0.784087	0.194516	0.976096	0.722826	0.935363	0.605678	0.980695	0.927086	0.992429	0.998146	0.975228	0.854201	0.543988	0.631313	0.920992	0.881092	0.735686	0.387597	0.955819	0.896492	0.575456	0.819717	0.826111	0.859616	0.850438
3860	0.631579	0.503145	0.996637	0.882883	0.88189	0.922751	0.390235	0.838832	0.811988	0.783535	0.1884	0.977513	0.707298	0.937211	0.630915	0.981467	0.927896	0.995584	0.995366	0.975708	0.857969	0.5586	0.626263	0.926216	0.881854	0.716485	0.40155	0.958273	0.901668	0.522941	0.821594	0.82605	0.859594	0.850421
3870	0.588101	0.54717	0.99709	0.887387	0.887795	0.928231	0.380171	0.828604	0.810023	0.780963	0.186822	0.978836	0.706522	0.936646	0.604101	0.979923	0.924116	0.995584	0.995366	0.973668	0.858845	0.527549	0.621212	0.92034	0.885553	0.728248	0.362791	0.955891	0.897067	0.527363	0.823768	0.824541	0.85815	0.848882
3880	0.609458	0.522013	0.996508	0.882883	0.86811	0.929114	0.361908	0.841801	0.822797	0.783535	0.185046	0.973734	0.700311	0.933669	0.626183	0.972973	0.929787	0.996215	0.996293	0.974808	0.852975	0.550076	0.618687	0.928175	0.875109	0.732226	0.395349	0.95553	0.899942	0.548369	0.82031	0.82261	0.857922	0.84864

## Sheet: DT
Number of features	Class 1	Class 2	Class 3	Class 4	Class 5	Class 6	Class 7	Class 8	Class 9	Class 10	Class 11	Class 12	Class 13	Class 14	Class 15	Class 16	Class 17	Class 18	Class 19	Class 20	Class 21	Class 22	Class 23	Class 24	Class 25	Class 26	Class 27	Class 28	Class 29	Class 30	Class 31	Class 32	ACC	MCC
10	0.757437	0.81761	0.478368	0.777027	0.862205	0.684992	0.673873	0.590234	0.693416	0.657295	0.526731	0.511243	0.836957	0.424325	0.791798	0.771429	0.675668	0.635331	0.850788	0.649292	0.458863	0.711111	0.69697	0.770486	0.47302	0.610275	0.779845	0.426942	0.675676	0.86346	0.51546	0.368662	0.538784	0.514345
20	0.839817	0.899371	0.754769	0.882883	0.915354	0.726357	0.727917	0.606071	0.781854	0.690922	0.554547	0.56661	0.86646	0.473765	0.869085	0.892664	0.804753	0.875079	0.900834	0.701536	0.526505	0.730289	0.805556	0.826314	0.499891	0.615637	0.888372	0.65117	0.841863	0.905473	0.556258	0.387856	0.620507	0.599045
30	0.828375	0.893082	0.797129	0.873874	0.923228	0.730246	0.708535	0.619268	0.808713	0.684307	0.536595	0.57124	0.871894	0.51838	0.867508	0.915058	0.796921	0.916088	0.910102	0.71887	0.53404	0.73516	0.782828	0.836761	0.506963	0.630341	0.885271	0.702787	0.857964	0.902156	0.566828	0.397574	0.638337	0.617497
40	0.828375	0.836478	0.804824	0.90991	0.919291	0.724412	0.699963	0.628011	0.807075	0.690004	0.538568	0.607332	0.877329	0.591334	0.839117	0.883398	0.7872	0.898423	0.91937	0.71959	0.546657	0.722374	0.820707	0.836761	0.514143	0.606815	0.894574	0.735129	0.86544	0.880597	0.570681	0.409705	0.652673	0.632382
50	0.777269	0.886792	0.820669	0.912162	0.889764	0.724235	0.693627	0.624711	0.80511	0.687431	0.522194	0.615174	0.870342	0.595954	0.829653	0.903475	0.794221	0.90347	0.904541	0.728947	0.555507	0.706545	0.815657	0.823376	0.511423	0.610275	0.893023	0.753249	0.86774	0.885019	0.574533	0.415802	0.657072	0.636866
60	0.768879	0.886792	0.832633	0.885135	0.901575	0.714336	0.659709	0.628835	0.818212	0.683021	0.511935	0.614607	0.869565	0.598675	0.826498	0.90888	0.793141	0.909148	0.89342	0.731526	0.572242	0.694368	0.785354	0.837088	0.520344	0.613562	0.865116	0.762128	0.857964	0.875069	0.564062	0.418216	0.6592	0.639065
70	0.769641	0.90566	0.832633	0.864865	0.92126	0.724059	0.654119	0.614319	0.812643	0.684307	0.518445	0.632464	0.833075	0.609508	0.824921	0.904247	0.810694	0.907256	0.902688	0.732786	0.579515	0.699543	0.739899	0.827946	0.52785	0.614773	0.886822	0.770358	0.86544	0.897734	0.567124	0.428416	0.664371	0.644458
80	0.772693	0.91195	0.854685	0.869369	0.925197	0.733781	0.658218	0.628835	0.8264	0.678243	0.521996	0.650794	0.858696	0.626502	0.782334	0.883398	0.796111	0.909779	0.884152	0.738064	0.576448	0.71933	0.795455	0.837741	0.58007	0.615118	0.869767	0.787034	0.866015	0.883361	0.583128	0.44429	0.676796	0.657468
90	0.763539	0.880503	0.855849	0.846847	0.940945	0.730776	0.660082	0.658529	0.819194	0.684859	0.522786	0.656652	0.861025	0.628709	0.794953	0.893436	0.805023	0.900315	0.903614	0.737704	0.57636	0.763775	0.782828	0.835455	0.576806	0.596956	0.869767	0.788406	0.856239	0.878386	0.573743	0.443506	0.678074	0.658815
100	0.76659	0.773585	0.867813	0.833333	0.929134	0.744918	0.664927	0.657869	0.825745	0.688901	0.556717	0.671296	0.873447	0.680922	0.820189	0.873359	0.823116	0.930599	0.891566	0.798524	0.667572	0.753729	0.787879	0.849494	0.602807	0.616502	0.790698	0.807609	0.860265	0.88115	0.620666	0.509899	0.711201	0.693585
110	0.742182	0.798742	0.86167	0.826577	0.938976	0.73113	0.670145	0.660178	0.811006	0.675854	0.536398	0.662415	0.850155	0.686826	0.805994	0.842471	0.822036	0.926183	0.901761	0.798584	0.669587	0.7586	0.79798	0.855044	0.603786	0.616329	0.768992	0.801473	0.860265	0.867883	0.62847	0.508209	0.708696	0.690858
120	0.755912	0.754717	0.866908	0.869369	0.917323	0.733781	0.680581	0.646156	0.825418	0.679346	0.530874	0.674509	0.835404	0.697402	0.804416	0.898069	0.822036	0.930599	0.881372	0.800384	0.666258	0.756469	0.810606	0.834802	0.610531	0.615291	0.84186	0.808908	0.86889	0.875622	0.626692	0.51865	0.713039	0.695436
130	0.797864	0.81761	0.871176	0.876126	0.927165	0.728124	0.685054	0.656549	0.827383	0.679897	0.542316	0.665344	0.838509	0.688058	0.84858	0.907336	0.820146	0.921767	0.884152	0.798644	0.654955	0.765297	0.805556	0.847535	0.609987	0.620654	0.826357	0.807681	0.867165	0.864013	0.624321	0.518168	0.712189	0.694586
140	0.758963	0.786164	0.88314	0.842342	0.937008	0.722821	0.683936	0.659353	0.834589	0.685226	0.540935	0.674225	0.860248	0.692576	0.791798	0.881853	0.827167	0.919874	0.886932	0.796965	0.669938	0.759209	0.79798	0.83872	0.609008	0.610621	0.813953	0.817211	0.86889	0.870094	0.628173	0.514788	0.71475	0.697219
150	0.783371	0.798742	0.878613	0.876126	0.915354	0.72565	0.676854	0.657704	0.827383	0.670893	0.526337	0.675076	0.843168	0.693808	0.804416	0.899614	0.821766	0.916719	0.883225	0.795765	0.674056	0.768037	0.787879	0.84525	0.620104	0.627746	0.87907	0.813962	0.866015	0.871752	0.623531	0.520521	0.715361	0.697888
160	0.797864	0.761006	0.881006	0.867117	0.90748	0.722998	0.664927	0.655724	0.830658	0.673833	0.534819	0.686791	0.86413	0.701099	0.788644	0.884942	0.838239	0.924921	0.869323	0.800024	0.678875	0.760426	0.777778	0.848841	0.61869	0.612351	0.806202	0.823636	0.866015	0.860144	0.624024	0.517141	0.71756	0.700145
170	0.768116	0.798742	0.879907	0.855856	0.92126	0.723705	0.6653	0.655394	0.809695	0.683021	0.528901	0.673847	0.841615	0.69925	0.798107	0.889575	0.832568	0.902839	0.876738	0.816339	0.670726	0.765297	0.777778	0.842964	0.614883	0.613043	0.858915	0.820604	0.878091	0.862908	0.625407	0.518469	0.716855	0.699397
180	0.782609	0.798742	0.887344	0.81982	0.938976	0.716634	0.650391	0.655559	0.826073	0.685777	0.531071	0.682162	0.846273	0.695297	0.829653	0.896525	0.854172	0.923659	0.877665	0.807821	0.673004	0.780822	0.800505	0.837414	0.621192	0.619962	0.781395	0.822192	0.860265	0.855721	0.622839	0.518771	0.718055	0.700699
190	0.749809	0.805031	0.887215	0.84009	0.909449	0.727241	0.614611	0.666447	0.824763	0.697721	0.513908	0.674603	0.854037	0.700277	0.801262	0.888803	0.851472	0.907256	0.873031	0.814179	0.669938	0.775038	0.792929	0.866797	0.633812	0.617713	0.793798	0.824791	0.860265	0.873964	0.639237	0.515753	0.719982	0.702681
200	0.796339	0.805031	0.902024	0.873874	0.92126	0.745978	0.683563	0.661003	0.84507	0.708931	0.541132	0.692082	0.850932	0.711007	0.747634	0.892664	0.845261	0.892744	0.87025	0.815739	0.677035	0.770167	0.737374	0.858962	0.643059	0.624978	0.835659	0.830494	0.845888	0.856827	0.630347	0.53724	0.729036	0.712257
210	0.768116	0.842767	0.901313	0.878378	0.929134	0.756054	0.659709	0.65358	0.835899	0.711319	0.518643	0.687358	0.839286	0.713985	0.757098	0.894981	0.834459	0.91735	0.887859	0.816039	0.668448	0.779909	0.760101	0.852759	0.640339	0.612178	0.837209	0.826523	0.857964	0.86733	0.628075	0.541767	0.727209	0.710271
220	0.777269	0.805031	0.9028	0.923423	0.944882	0.762065	0.667536	0.666282	0.836554	0.714443	0.522983	0.674887	0.856366	0.710186	0.769716	0.890347	0.83986	0.926814	0.890639	0.820597	0.66617	0.774429	0.752525	0.857003	0.639143	0.623768	0.826357	0.834392	0.875216	0.856274	0.638743	0.540379	0.729325	0.712548
230	0.767353	0.773585	0.902412	0.869369	0.919291	0.753049	0.667909	0.657044	0.828038	0.702683	0.522786	0.685941	0.837733	0.710853	0.802839	0.908108	0.84445	0.909779	0.8962	0.816519	0.669324	0.781735	0.734848	0.860268	0.651001	0.615637	0.865116	0.832082	0.875216	0.851299	0.632816	0.539957	0.728558	0.711708
240	0.769641	0.72327	0.905193	0.891892	0.917323	0.75411	0.642192	0.65094	0.827055	0.706542	0.510554	0.687925	0.84705	0.72297	0.771293	0.898842	0.84094	0.907886	0.884152	0.823177	0.664067	0.775951	0.760101	0.851126	0.649804	0.613216	0.848062	0.83432	0.877516	0.88115	0.644275	0.546898	0.73083	0.714072
250	0.767353	0.685535	0.910302	0.896396	0.937008	0.763832	0.666045	0.671396	0.831641	0.712054	0.538765	0.697468	0.848602	0.723124	0.741325	0.816216	0.849851	0.873186	0.873957	0.840451	0.695435	0.789954	0.785354	0.869736	0.664926	0.637087	0.736434	0.844066	0.843588	0.869541	0.649412	0.560116	0.740545	0.724377
260	0.758963	0.685535	0.907004	0.853604	0.925197	0.769312	0.670891	0.668426	0.819849	0.722345	0.535214	0.703609	0.829969	0.72184	0.739748	0.802317	0.846611	0.870662	0.886932	0.838712	0.688163	0.790259	0.734848	0.850473	0.657311	0.638298	0.691473	0.840023	0.836113	0.8712	0.645164	0.56422	0.738395	0.722052
270	0.729977	0.660377	0.911919	0.887387	0.925197	0.764186	0.667536	0.671066	0.815264	0.723631	0.53699	0.703704	0.818323	0.734418	0.700315	0.790734	0.853362	0.888959	0.883225	0.846569	0.692368	0.797869	0.739899	0.872674	0.690274	0.607334	0.710078	0.838363	0.834963	0.851299	0.650301	0.568083	0.742478	0.726341
280	0.682685	0.666667	0.908039	0.914414	0.917323	0.75411	0.658591	0.650115	0.82509	0.723447	0.531071	0.705499	0.82764	0.739604	0.684543	0.795367	0.84256	0.879495	0.876738	0.84225	0.700605	0.795738	0.719697	0.865491	0.697998	0.592804	0.652713	0.844571	0.844738	0.868988	0.644967	0.574421	0.741728	0.72553
290	0.7254	0.691824	0.913924	0.844595	0.903543	0.753756	0.668654	0.664467	0.833934	0.721242	0.5145	0.713341	0.822981	0.734983	0.701893	0.803089	0.847691	0.880757	0.885079	0.848189	0.694646	0.802435	0.717172	0.855697	0.695714	0.591939	0.693023	0.843127	0.833813	0.87728	0.648918	0.577257	0.743278	0.727173
300	0.747521	0.685535	0.915734	0.867117	0.915354	0.752165	0.660827	0.656549	0.826073	0.715362	0.534622	0.703137	0.822205	0.737088	0.700315	0.788417	0.84391	0.871293	0.868397	0.848788	0.692105	0.793303	0.752525	0.85635	0.700718	0.600242	0.688372	0.849697	0.841863	0.871752	0.654055	0.572489	0.74345	0.727351
310	0.716247	0.622642	0.912954	0.844595	0.917323	0.756408	0.644801	0.660838	0.829021	0.719037	0.522391	0.709751	0.822981	0.73868	0.709779	0.823166	0.849311	0.898423	0.871177	0.846029	0.698151	0.796651	0.717172	0.861574	0.693211	0.596956	0.671318	0.847964	0.845888	0.866224	0.652771	0.568264	0.742989	0.726867
320	0.745233	0.616352	0.915928	0.849099	0.899606	0.760827	0.655609	0.67453	0.825745	0.732451	0.537384	0.712491	0.830745	0.747972	0.719243	0.810811	0.845801	0.900946	0.898054	0.856226	0.713485	0.795738	0.734848	0.851126	0.691688	0.599031	0.675969	0.849047	0.867165	0.87728	0.658204	0.562108	0.748127	0.732265
330	0.685736	0.679245	0.914376	0.86036	0.909449	0.769312	0.659709	0.666777	0.835572	0.730798	0.533241	0.710412	0.828416	0.74561	0.716088	0.781467	0.849311	0.876972	0.898981	0.860245	0.722597	0.797565	0.724747	0.847862	0.694843	0.595399	0.666667	0.849769	0.847614	0.86346	0.66018	0.566876	0.748182	0.732313
340	0.694127	0.660377	0.915799	0.846847	0.903543	0.75906	0.654119	0.660508	0.825418	0.716648	0.537187	0.707011	0.838509	0.746329	0.709779	0.792278	0.851202	0.894006	0.908248	0.857186	0.720932	0.798174	0.732323	0.862553	0.704526	0.605432	0.682171	0.849191	0.838988	0.868436	0.648721	0.572972	0.748043	0.732176
350	0.70328	0.584906	0.915928	0.826577	0.899606	0.772671	0.645173	0.677829	0.826728	0.732268	0.534819	0.719388	0.829969	0.751823	0.728707	0.790734	0.84256	0.892114	0.873957	0.863544	0.72654	0.793303	0.724747	0.868103	0.695714	0.61581	0.646512	0.850419	0.847614	0.862355	0.661069	0.572368	0.751659	0.736
360	0.708619	0.641509	0.911983	0.824324	0.901575	0.762949	0.665673	0.666612	0.801834	0.730614	0.54567	0.724017	0.825311	0.757008	0.749211	0.790734	0.848771	0.885174	0.906395	0.863064	0.721283	0.797869	0.747475	0.863532	0.700936	0.601799	0.64031	0.84948	0.843588	0.8712	0.662155	0.583474	0.752531	0.73689
370	0.715484	0.698113	0.915346	0.817568	0.88189	0.758706	0.65151	0.668921	0.814936	0.729511	0.532649	0.715136	0.803571	0.748588	0.670347	0.786873	0.846071	0.892744	0.894347	0.858625	0.725313	0.800913	0.737374	0.855371	0.694952	0.603702	0.665116	0.85244	0.854514	0.858485	0.650005	0.575447	0.748816	0.732963
380	0.677346	0.72956	0.917545	0.858108	0.90748	0.759236	0.656728	0.667107	0.838847	0.739985	0.535411	0.708428	0.843944	0.750385	0.701893	0.862548	0.858223	0.921136	0.869323	0.868462	0.709104	0.791172	0.792929	0.850147	0.693429	0.581214	0.755039	0.857782	0.884991	0.84356	0.657809	0.571704	0.750765	0.735059
390	0.728452	0.679245	0.920326	0.907658	0.905512	0.785045	0.6612	0.688717	0.83983	0.750827	0.535609	0.73441	0.852484	0.748126	0.705047	0.84556	0.851742	0.921767	0.857275	0.863304	0.719968	0.764384	0.79798	0.855044	0.688425	0.64193	0.700775	0.857205	0.86544	0.849088	0.673713	0.570256	0.756336	0.740944
400	0.668955	0.685535	0.918968	0.88964	0.903543	0.774969	0.640701	0.661828	0.835572	0.742742	0.531071	0.728269	0.84472	0.74176	0.687697	0.881853	0.851202	0.907256	0.883225	0.864024	0.718216	0.77382	0.820707	0.854718	0.692232	0.607853	0.781395	0.860814	0.873491	0.844666	0.677665	0.570075	0.752959	0.737358
410	0.7254	0.710692	0.91664	0.891892	0.911417	0.77603	0.669027	0.687232	0.836882	0.742007	0.541527	0.736678	0.825311	0.752182	0.742902	0.87722	0.848501	0.916088	0.874884	0.865823	0.710856	0.773516	0.785354	0.862227	0.679178	0.659747	0.792248	0.855544	0.882691	0.869541	0.671145	0.579128	0.757625	0.742305
420	0.698703	0.704403	0.91567	0.849099	0.889764	0.780803	0.661573	0.660838	0.840485	0.736126	0.535609	0.72808	0.812888	0.747253	0.690852	0.829344	0.846611	0.918612	0.869323	0.867502	0.720494	0.788128	0.782828	0.851453	0.692124	0.633108	0.733333	0.8541	0.86429	0.851299	0.664724	0.571765	0.753265	0.737713
430	0.810831	0.792453	0.927569	0.916667	0.952756	0.807318	0.739471	0.716925	0.83983	0.755788	0.547248	0.75907	0.849379	0.78314	0.752366	0.853282	0.876587	0.926814	0.84152	0.879858	0.785508	0.817656	0.770202	0.880509	0.718342	0.657326	0.71938	0.869189	0.874066	0.858485	0.684086	0.613291	0.78177	0.767908
440	0.825324	0.748428	0.925241	0.914414	0.944882	0.811384	0.73388	0.712471	0.833279	0.760015	0.545867	0.761243	0.874224	0.78124	0.733438	0.871815	0.863894	0.920505	0.868397	0.8756	0.785858	0.805784	0.767677	0.879856	0.716275	0.663726	0.747287	0.868467	0.875791	0.872858	0.692581	0.615826	0.781904	0.768044
450	0.798627	0.710692	0.927116	0.93018	0.935039	0.800955	0.734998	0.710492	0.834916	0.768651	0.542119	0.754252	0.839286	0.779649	0.747634	0.840927	0.872806	0.936278	0.822057	0.878179	0.781039	0.790259	0.752525	0.875612	0.707463	0.651271	0.689922	0.869838	0.881541	0.862908	0.688333	0.615343	0.77896	0.764908
460	0.816171	0.779874	0.928733	0.873874	0.952756	0.800424	0.733507	0.705708	0.840157	0.75928	0.543894	0.762283	0.840839	0.777544	0.727129	0.835521	0.868485	0.935647	0.833179	0.880158	0.786384	0.792998	0.790404	0.875612	0.712467	0.672894	0.722481	0.870199	0.882691	0.855721	0.685765	0.614075	0.780398	0.766426
470	0.827613	0.754717	0.933195	0.867117	0.942913	0.808556	0.74208	0.707522	0.840812	0.762587	0.55435	0.76833	0.851708	0.774926	0.746057	0.847876	0.868485	0.935016	0.873031	0.882917	0.790414	0.805175	0.739899	0.871368	0.712032	0.666148	0.753488	0.867384	0.896492	0.86733	0.684876	0.613291	0.78252	0.768694
480	0.814645	0.786164	0.929315	0.905405	0.933071	0.813152	0.732389	0.705378	0.838847	0.758912	0.540146	0.763228	0.858696	0.777185	0.728707	0.828571	0.868215	0.921767	0.859129	0.886516	0.788662	0.808828	0.760101	0.881489	0.717907	0.665802	0.731783	0.86659	0.877516	0.874516	0.689519	0.617757	0.782376	0.768526
490	0.831426	0.786164	0.926664	0.914414	0.927165	0.805551	0.71189	0.706697	0.84507	0.754318	0.54567	0.757181	0.850155	0.777749	0.722397	0.833977	0.862814	0.92429	0.816497	0.881658	0.782353	0.806393	0.722222	0.88508	0.719865	0.657326	0.724031	0.865218	0.890742	0.854616	0.695841	0.615524	0.780071	0.766074
500	0.839054	0.792453	0.928539	0.885135	0.933071	0.807495	0.726426	0.69383	0.838192	0.751746	0.550602	0.766629	0.86646	0.779135	0.746057	0.830116	0.865784	0.936278	0.825765	0.881958	0.786384	0.783562	0.732323	0.88508	0.714426	0.665456	0.741085	0.866157	0.883266	0.861802	0.689519	0.615403	0.780765	0.766802
510	0.812357	0.710692	0.928862	0.887387	0.944882	0.801662	0.726426	0.701914	0.837209	0.753032	0.55869	0.760582	0.850932	0.781292	0.733438	0.862548	0.861194	0.928707	0.833179	0.890775	0.787873	0.796347	0.75	0.867777	0.718342	0.659229	0.753488	0.870344	0.888442	0.870094	0.688333	0.612989	0.781842	0.767934
520	0.819985	0.748428	0.930221	0.898649	0.937008	0.796712	0.726426	0.710657	0.829676	0.746049	0.557112	0.762094	0.843944	0.7797	0.735016	0.837066	0.863624	0.929968	0.849861	0.886996	0.789538	0.795738	0.744949	0.874633	0.707028	0.65871	0.742636	0.862547	0.86314	0.860697	0.687642	0.615101	0.780093	0.766075
530	0.816171	0.72956	0.927569	0.871622	0.937008	0.80396	0.712635	0.69746	0.835244	0.760198	0.558296	0.7637	0.861801	0.784064	0.736593	0.843243	0.854712	0.932492	0.834106	0.879619	0.794094	0.78965	0.732323	0.871694	0.718124	0.666321	0.775194	0.863774	0.883841	0.849641	0.689815	0.627414	0.782159	0.768281
540	0.817696	0.704403	0.925564	0.896396	0.938976	0.799894	0.736862	0.702738	0.833934	0.756523	0.550207	0.766345	0.860248	0.785861	0.749211	0.849421	0.865244	0.930599	0.823911	0.884597	0.784193	0.786301	0.782828	0.86745	0.725087	0.664591	0.773643	0.867384	0.881541	0.840243	0.687049	0.616188	0.781737	0.76785
550	0.82685	0.735849	0.930091	0.898649	0.925197	0.808202	0.732762	0.704058	0.84507	0.761852	0.548432	0.766251	0.854814	0.790738	0.749211	0.847876	0.855252	0.936278	0.824838	0.882078	0.792955	0.814307	0.777778	0.872347	0.723673	0.683965	0.792248	0.870488	0.900518	0.844113	0.691989	0.628682	0.786464	0.772874
560	0.84058	0.786164	0.931255	0.932432	0.938976	0.807672	0.73388	0.716265	0.850966	0.753216	0.544092	0.779573	0.865683	0.796899	0.73817	0.842471	0.858223	0.932492	0.813716	0.883877	0.787698	0.808524	0.787879	0.87398	0.722041	0.689327	0.741085	0.868828	0.879241	0.834163	0.696039	0.627354	0.787725	0.77419
570	0.842105	0.748428	0.93132	0.918919	0.935039	0.807672	0.72568	0.705873	0.858827	0.761301	0.537976	0.778345	0.854814	0.79654	0.771293	0.833205	0.855523	0.944479	0.826691	0.884777	0.790765	0.802131	0.762626	0.873	0.719756	0.694171	0.728682	0.872293	0.895342	0.835268	0.694162	0.62675	0.787741	0.774215
580	0.832952	0.773585	0.930415	0.916667	0.970472	0.808025	0.724562	0.71643	0.86112	0.753767	0.534622	0.779006	0.859472	0.796488	0.73817	0.857143	0.854712	0.935016	0.861909	0.879259	0.791291	0.800304	0.762626	0.871368	0.73107	0.687251	0.750388	0.870344	0.885566	0.886125	0.694656	0.629889	0.788491	0.775005
590	0.848207	0.748428	0.932743	0.927928	0.948819	0.805904	0.732762	0.711151	0.862758	0.755605	0.555336	0.778723	0.86646	0.80306	0.774448	0.844788	0.855523	0.940063	0.845227	0.885377	0.790502	0.813699	0.830808	0.878224	0.723782	0.701263	0.770543	0.879873	0.878666	0.876727	0.690507	0.627837	0.791363	0.778048
600	0.834477	0.710692	0.933454	0.894144	0.954724	0.805727	0.724935	0.703728	0.862103	0.761669	0.552969	0.780896	0.85559	0.798953	0.777603	0.843243	0.861734	0.928707	0.86747	0.885677	0.790414	0.800913	0.828283	0.87398	0.724652	0.684484	0.744186	0.878934	0.876941	0.889994	0.686654	0.626328	0.789535	0.776106
610	0.851259	0.761006	0.936623	0.887387	0.952756	0.799364	0.724189	0.71709	0.873239	0.757075	0.548629	0.78458	0.828416	0.802033	0.758675	0.843243	0.851742	0.933123	0.857275	0.885437	0.797424	0.807915	0.80303	0.876265	0.735531	0.687943	0.751938	0.881172	0.887292	0.885572	0.686457	0.633088	0.792246	0.77898
620	0.847445	0.805031	0.935329	0.891892	0.944882	0.812091	0.729407	0.71841	0.867344	0.751562	0.541724	0.790816	0.839286	0.796848	0.747634	0.85251	0.866055	0.930599	0.8443	0.885497	0.787873	0.796043	0.79798	0.873327	0.717037	0.687943	0.770543	0.877635	0.880966	0.877833	0.690309	0.63677	0.790691	0.77733
630	0.853547	0.805031	0.936235	0.912162	0.94685	0.811561	0.721953	0.7161	0.855879	0.753951	0.543894	0.788171	0.831522	0.79577	0.753943	0.848649	0.875506	0.931861	0.863763	0.886276	0.798037	0.799087	0.782828	0.872674	0.723455	0.679467	0.748837	0.879729	0.886141	0.879491	0.681912	0.626147	0.790074	0.776692
640	0.845919	0.81761	0.934877	0.894144	0.962598	0.812975	0.730153	0.708182	0.859482	0.751746	0.553364	0.787132	0.843944	0.799466	0.763407	0.857915	0.854982	0.929968	0.876738	0.881778	0.791553	0.804262	0.777778	0.872347	0.729547	0.690019	0.736434	0.873664	0.897067	0.887231	0.698311	0.634838	0.791535	0.778217
650	0.844394	0.72327	0.93423	0.898649	0.948819	0.811561	0.731644	0.71874	0.860138	0.76369	0.540935	0.784392	0.837733	0.797566	0.771293	0.877992	0.866865	0.923028	0.866543	0.883877	0.7891	0.798174	0.833333	0.86745	0.717363	0.68604	0.756589	0.876985	0.889017	0.896075	0.686654	0.632062	0.790241	0.776851
660	0.84897	0.72956	0.933713	0.916667	0.954724	0.805727	0.733507	0.720554	0.855879	0.750643	0.55869	0.795918	0.85559	0.79808	0.76183	0.861776	0.871456	0.934385	0.871177	0.885137	0.792517	0.798174	0.800505	0.877245	0.734661	0.698841	0.772093	0.875758	0.888442	0.876175	0.688926	0.635321	0.793074	0.779865
670	0.843631	0.786164	0.936494	0.918919	0.956693	0.804313	0.730526	0.71841	0.864068	0.753951	0.552969	0.787887	0.829969	0.80573	0.776025	0.844788	0.857143	0.930599	0.871177	0.886516	0.793393	0.805175	0.838384	0.864512	0.736292	0.685003	0.753488	0.882327	0.879241	0.8911	0.694458	0.639546	0.79404	0.780884
680	0.853547	0.767296	0.935718	0.873874	0.944882	0.808556	0.723817	0.710657	0.860793	0.754686	0.561255	0.79006	0.831522	0.805113	0.774448	0.847104	0.875236	0.932492	0.852641	0.879918	0.793481	0.803349	0.805556	0.880836	0.734225	0.689327	0.764341	0.876769	0.882691	0.898286	0.689321	0.642262	0.793496	0.780308
690	0.829138	0.81761	0.937334	0.88964	0.944882	0.807142	0.736862	0.714946	0.854897	0.761301	0.558493	0.783163	0.840839	0.801006	0.774448	0.847876	0.865244	0.929338	0.866543	0.886816	0.78875	0.800609	0.843434	0.871041	0.737707	0.690884	0.747287	0.881822	0.895342	0.878939	0.684975	0.638098	0.79299	0.779767
700	0.849733	0.786164	0.937205	0.869369	0.94685	0.806258	0.725307	0.720389	0.86243	0.749724	0.564608	0.789116	0.838509	0.803009	0.764984	0.859459	0.867135	0.924921	0.865616	0.887056	0.800841	0.799696	0.810606	0.87855	0.734008	0.692441	0.747287	0.880811	0.890167	0.898839	0.689223	0.647091	0.795412	0.782332
710	0.846682	0.792453	0.934747	0.878378	0.958661	0.81598	0.73388	0.714781	0.854897	0.756707	0.539751	0.782407	0.839286	0.805062	0.782334	0.841699	0.864164	0.93123	0.897127	0.886636	0.797512	0.795129	0.823232	0.876918	0.73292	0.68777	0.756589	0.881606	0.883266	0.899945	0.696631	0.643228	0.794379	0.781219
720	0.849733	0.767296	0.935718	0.880631	0.970472	0.8105	0.730153	0.729297	0.8585	0.751929	0.560071	0.79384	0.842391	0.805935	0.735016	0.849421	0.877397	0.929968	0.892493	0.889335	0.798037	0.783562	0.805556	0.871694	0.735313	0.703339	0.730233	0.883338	0.888442	0.925926	0.69752	0.639305	0.796767	0.783769
730	0.843631	0.748428	0.936882	0.914414	0.966535	0.811207	0.730153	0.733091	0.858172	0.748438	0.557309	0.791005	0.840839	0.805832	0.750789	0.84556	0.862274	0.923659	0.889713	0.889815	0.796022	0.783866	0.805556	0.872674	0.740318	0.695381	0.76124	0.877418	0.884416	0.907684	0.699694	0.644616	0.796279	0.783232
740	0.83524	0.830189	0.936688	0.887387	0.966535	0.808909	0.72158	0.722699	0.865051	0.746601	0.54567	0.796107	0.839286	0.800801	0.760252	0.850965	0.857413	0.936278	0.890639	0.888256	0.800666	0.802435	0.85101	0.862227	0.736184	0.700744	0.8	0.880739	0.878666	0.922609	0.697125	0.642745	0.795767	0.782707
750	0.831426	0.773585	0.937011	0.871622	0.970472	0.814566	0.740216	0.711646	0.861448	0.753951	0.548432	0.788076	0.829193	0.804446	0.785489	0.835521	0.865514	0.931861	0.880445	0.889335	0.797424	0.771689	0.795455	0.876265	0.734225	0.69469	0.745736	0.879584	0.895917	0.906578	0.695248	0.644073	0.794801	0.781643
760	0.844394	0.823899	0.932096	0.880631	0.968504	0.818809	0.72158	0.729132	0.860138	0.754318	0.541527	0.794123	0.845497	0.802341	0.768139	0.842471	0.858223	0.935016	0.888786	0.888256	0.79278	0.791781	0.80303	0.869409	0.741297	0.694862	0.755039	0.877635	0.893042	0.912106	0.698014	0.642443	0.79509	0.781959
770	0.844394	0.792453	0.936429	0.878378	0.972441	0.808909	0.730153	0.720719	0.865706	0.76369	0.551588	0.793178	0.815994	0.805473	0.764984	0.851737	0.857143	0.935647	0.898054	0.889455	0.800053	0.782648	0.825758	0.870715	0.741623	0.70282	0.753488	0.881822	0.880391	0.909895	0.696434	0.643288	0.796712	0.783675
780	0.834477	0.754717	0.935912	0.862613	0.968504	0.812445	0.731644	0.716925	0.867671	0.746784	0.544881	0.793367	0.834627	0.807526	0.731861	0.841699	0.874696	0.932492	0.918443	0.889395	0.803207	0.78965	0.770202	0.873653	0.733681	0.698495	0.764341	0.874603	0.887292	0.913212	0.689025	0.637796	0.794851	0.781716
790	0.850496	0.761006	0.936752	0.903153	0.956693	0.814212	0.734253	0.723194	0.861448	0.755053	0.548629	0.793462	0.813665	0.803317	0.772871	0.846332	0.858763	0.933123	0.899907	0.887716	0.797599	0.775038	0.820707	0.873327	0.737598	0.70282	0.756589	0.883916	0.883841	0.912106	0.693273	0.640995	0.795656	0.782582
800	0.85431	0.748428	0.941085	0.842342	0.962598	0.811207	0.713381	0.711646	0.861448	0.755972	0.544289	0.781274	0.818323	0.803676	0.76183	0.830116	0.859033	0.915457	0.890639	0.886936	0.795759	0.785084	0.765152	0.869409	0.741406	0.693133	0.727132	0.884277	0.885566	0.920398	0.69189	0.642141	0.793757	0.780538
810	0.85431	0.742138	0.935265	0.824324	0.954724	0.810677	0.737234	0.715275	0.872912	0.755788	0.5435	0.794596	0.845497	0.807116	0.757098	0.830888	0.866055	0.937539	0.89342	0.889036	0.796898	0.790259	0.765152	0.864512	0.738142	0.700398	0.747287	0.884999	0.897067	0.909342	0.691001	0.641478	0.795867	0.782795
820	0.845919	0.704403	0.938046	0.849099	0.968504	0.812445	0.728289	0.714946	0.855552	0.750276	0.550404	0.791572	0.83618	0.807526	0.76183	0.834749	0.857683	0.928707	0.898054	0.886576	0.793744	0.78965	0.790404	0.86745	0.740209	0.689327	0.72093	0.880017	0.899367	0.912659	0.699299	0.646668	0.795318	0.782178
830	0.848207	0.710692	0.935847	0.837838	0.954724	0.80997	0.720835	0.712801	0.868326	0.747703	0.550799	0.783825	0.822981	0.799209	0.750789	0.823938	0.862274	0.943849	0.876738	0.885377	0.790152	0.777473	0.787879	0.875286	0.73107	0.695208	0.697674	0.878718	0.907418	0.906025	0.693865	0.64184	0.791874	0.778536
840	0.841342	0.748428	0.936558	0.846847	0.94685	0.807672	0.707417	0.727153	0.867671	0.756707	0.550207	0.796202	0.837733	0.809631	0.760252	0.820077	0.867945	0.933754	0.892493	0.887956	0.792955	0.791781	0.782828	0.874633	0.73107	0.702993	0.741085	0.885937	0.914319	0.912659	0.694755	0.642745	0.796345	0.783277
850	0.847445	0.742138	0.937011	0.849099	0.962598	0.808556	0.727171	0.720389	0.852276	0.74513	0.548234	0.791478	0.829193	0.8027	0.739748	0.840927	0.860383	0.942587	0.918443	0.887296	0.793218	0.785084	0.732323	0.864512	0.73292	0.695035	0.727132	0.878646	0.913168	0.902156	0.691396	0.639063	0.793101	0.779835
860	0.845156	0.754717	0.935329	0.846847	0.958661	0.80502	0.730898	0.719729	0.870947	0.752297	0.541921	0.792517	0.837733	0.805422	0.749211	0.864093	0.862004	0.945741	0.902688	0.888076	0.794971	0.785693	0.782828	0.859288	0.73205	0.698149	0.765891	0.880956	0.915469	0.922609	0.694853	0.642262	0.795101	0.781961
870	0.850496	0.72327	0.937334	0.828829	0.966535	0.806435	0.720089	0.719894	0.868654	0.746784	0.552377	0.795163	0.832298	0.80306	0.747634	0.861004	0.863354	0.928076	0.907322	0.886696	0.788312	0.787215	0.755051	0.861247	0.734661	0.697457	0.748837	0.884493	0.901668	0.926479	0.684283	0.643107	0.794134	0.780944
880	0.853547	0.710692	0.937852	0.833333	0.972441	0.811738	0.73388	0.714781	0.838847	0.749908	0.542513	0.789966	0.826863	0.805576	0.772871	0.832432	0.856333	0.923659	0.926784	0.890235	0.791203	0.790868	0.770202	0.870062	0.734987	0.68777	0.713178	0.885071	0.881541	0.92869	0.69594	0.64522	0.794534	0.781358
890	0.848207	0.754717	0.936817	0.844595	0.96063	0.807142	0.732016	0.726493	0.857517	0.751011	0.535214	0.787982	0.818323	0.799415	0.750789	0.851737	0.874696	0.936909	0.91937	0.885017	0.789713	0.782953	0.795455	0.869409	0.731614	0.687251	0.748837	0.881678	0.909143	0.915976	0.691198	0.635925	0.79249	0.779207
900	0.852021	0.748428	0.939856	0.849099	0.96063	0.797066	0.721208	0.723359	0.845398	0.764057	0.539357	0.7911	0.825311	0.801776	0.763407	0.832432	0.861464	0.934385	0.921223	0.883277	0.800578	0.786606	0.722222	0.874306	0.738033	0.688808	0.731783	0.881894	0.892467	0.909342	0.696138	0.637615	0.793673	0.780459
910	0.834477	0.748428	0.938563	0.853604	0.958661	0.796182	0.732762	0.709667	0.856207	0.752481	0.536003	0.78921	0.826863	0.8027	0.758675	0.832432	0.860113	0.941956	0.911956	0.887956	0.791291	0.788432	0.744949	0.860594	0.727372	0.700225	0.727132	0.881461	0.904543	0.926479	0.69021	0.640814	0.792546	0.779225
920	0.85431	0.72327	0.935394	0.943694	0.966535	0.804136	0.743943	0.713956	0.870947	0.744579	0.546064	0.787037	0.802795	0.803625	0.776025	0.827799	0.867675	0.937539	0.907322	0.883997	0.790853	0.791476	0.782828	0.868756	0.728351	0.686732	0.717829	0.882039	0.921794	0.897734	0.69347	0.639244	0.79284	0.779577
930	0.847445	0.767296	0.936882	0.912162	0.968504	0.808556	0.727544	0.710327	0.859155	0.750092	0.542711	0.787226	0.826863	0.807167	0.772871	0.849421	0.864164	0.937539	0.930491	0.892454	0.794445	0.791476	0.790404	0.869736	0.738359	0.683792	0.75969	0.877924	0.909143	0.917634	0.698212	0.64528	0.795501	0.782377
940	0.85431	0.691824	0.937852	0.927928	0.956693	0.811207	0.736489	0.707192	0.86243	0.742742	0.549615	0.794029	0.839286	0.806448	0.741325	0.850193	0.866325	0.950158	0.910102	0.887656	0.793393	0.785693	0.775253	0.862227	0.74282	0.681543	0.700775	0.87814	0.924669	0.899392	0.700089	0.639003	0.794729	0.781582
950	0.852021	0.773585	0.934359	0.923423	0.958661	0.802899	0.724562	0.716265	0.873239	0.751929	0.541132	0.790533	0.833075	0.807629	0.744479	0.840927	0.868755	0.934385	0.92493	0.888676	0.796548	0.780518	0.815657	0.853738	0.733355	0.691403	0.727132	0.880811	0.907993	0.908237	0.697718	0.649143	0.795395	0.782279
960	0.842868	0.767296	0.937852	0.918919	0.950787	0.800778	0.706672	0.707687	0.867344	0.749908	0.535411	0.782596	0.836957	0.805473	0.777603	0.84556	0.867405	0.946372	0.909175	0.885017	0.794533	0.79239	0.782828	0.864512	0.743037	0.69763	0.702326	0.883483	0.93157	0.909895	0.692186	0.646125	0.794434	0.781249
970	0.848207	0.735849	0.939145	0.948198	0.958661	0.797773	0.728662	0.705378	0.844088	0.763322	0.540146	0.782218	0.805124	0.801263	0.741325	0.812355	0.869565	0.934385	0.935125	0.881418	0.788837	0.79726	0.80303	0.873	0.716057	0.680159	0.741085	0.882183	0.907993	0.913212	0.691692	0.633028	0.79023	0.776774
980	0.84058	0.754717	0.934941	0.952703	0.974409	0.797949	0.728289	0.703893	0.848673	0.755053	0.533833	0.785903	0.822981	0.807988	0.768139	0.823166	0.864434	0.940063	0.915663	0.886096	0.791115	0.772298	0.828283	0.861247	0.73923	0.679813	0.717829	0.88045	0.910868	0.913765	0.696236	0.639305	0.792357	0.779037
990	0.843631	0.698113	0.936494	0.925676	0.950787	0.805197	0.736116	0.7194	0.862103	0.75487	0.514894	0.792328	0.82764	0.808861	0.760252	0.833977	0.870915	0.943218	0.920297	0.883157	0.794708	0.778387	0.795455	0.86843	0.732158	0.685003	0.705426	0.884493	0.917194	0.909342	0.69841	0.638339	0.793868	0.78065
1000	0.852021	0.716981	0.937787	0.93018	0.952756	0.802546	0.72568	0.69746	0.856862	0.760382	0.530282	0.784675	0.815994	0.80075	0.764984	0.832432	0.852822	0.935647	0.905468	0.887116	0.791028	0.793607	0.785354	0.868103	0.740535	0.684311	0.72093	0.882327	0.909143	0.885019	0.693767	0.634355	0.791402	0.778038
1010	0.831426	0.679245	0.936946	0.923423	0.966535	0.806788	0.718226	0.709172	0.849329	0.737964	0.540343	0.788265	0.82764	0.804908	0.742902	0.841699	0.856603	0.936278	0.914736	0.886336	0.796197	0.789346	0.765152	0.865491	0.728895	0.689154	0.716279	0.879801	0.914894	0.92482	0.691198	0.641357	0.792329	0.778999
1020	0.850496	0.716981	0.934683	0.925676	0.96063	0.807672	0.719344	0.707852	0.867999	0.745865	0.52752	0.793651	0.817547	0.805935	0.758675	0.85251	0.871456	0.948265	0.905468	0.886456	0.79611	0.794521	0.80303	0.86843	0.742385	0.690365	0.741085	0.877852	0.903393	0.894417	0.686951	0.645099	0.793923	0.780707
1030	0.843631	0.672956	0.937658	0.934685	0.96063	0.805551	0.728289	0.705543	0.860793	0.755972	0.537779	0.785242	0.807453	0.804754	0.772871	0.820849	0.850932	0.929338	0.907322	0.885257	0.797862	0.784475	0.762626	0.865165	0.731832	0.683446	0.727132	0.881894	0.912018	0.904367	0.690013	0.642926	0.792451	0.779142
1040	0.851259	0.716981	0.933454	0.936937	0.950787	0.796005	0.71599	0.701749	0.843105	0.746049	0.540343	0.790249	0.815994	0.805011	0.755521	0.842471	0.856333	0.936278	0.895273	0.889395	0.79611	0.782953	0.762626	0.861247	0.73564	0.686732	0.716279	0.88175	0.913744	0.911553	0.695248	0.639305	0.792079	0.778745
1050	0.844394	0.691824	0.938757	0.932432	0.940945	0.800955	0.716362	0.711316	0.855552	0.738515	0.530874	0.782502	0.826087	0.808759	0.750789	0.850965	0.864434	0.926814	0.902688	0.886456	0.800578	0.772298	0.744949	0.861247	0.73923	0.685695	0.705426	0.880523	0.902243	0.903261	0.700286	0.645461	0.793268	0.77999
1060	0.83524	0.666667	0.938369	0.93018	0.964567	0.792646	0.711144	0.707357	0.854242	0.750276	0.527323	0.787132	0.814441	0.798799	0.746057	0.814672	0.863084	0.941325	0.907322	0.888136	0.794883	0.785084	0.770202	0.858309	0.723782	0.678775	0.688372	0.882255	0.905118	0.893311	0.693273	0.635623	0.789652	0.776144
1070	0.861175	0.685535	0.93908	0.923423	0.964567	0.796889	0.722698	0.708347	0.860138	0.751011	0.531663	0.790816	0.833075	0.805165	0.752366	0.819305	0.860113	0.932492	0.8962	0.888016	0.793218	0.779909	0.727273	0.868756	0.742385	0.684311	0.662016	0.883916	0.904543	0.900498	0.694755	0.641779	0.793124	0.779858
1080	0.847445	0.735849	0.935782	0.90991	0.966535	0.805374	0.724935	0.709667	0.849329	0.756156	0.530282	0.787132	0.825311	0.808451	0.753943	0.848649	0.859033	0.924921	0.900834	0.889215	0.793832	0.782648	0.714646	0.860594	0.739991	0.695554	0.716279	0.876552	0.920069	0.90105	0.695644	0.644495	0.793629	0.780377
1090	0.82685	0.72327	0.936106	0.923423	0.948819	0.79954	0.722326	0.711316	0.852604	0.756891	0.527915	0.788076	0.831522	0.808143	0.731861	0.837066	0.851202	0.928076	0.899907	0.888136	0.796723	0.789346	0.732323	0.857982	0.728242	0.687943	0.727132	0.883049	0.909718	0.893311	0.684382	0.65035	0.792713	0.779387
1100	0.825324	0.691824	0.938822	0.939189	0.948819	0.801131	0.715617	0.688222	0.854242	0.75487	0.534228	0.796485	0.824534	0.808861	0.727129	0.854054	0.868755	0.955836	0.890639	0.887176	0.796022	0.785997	0.734848	0.859288	0.736075	0.687078	0.727132	0.883483	0.910293	0.89497	0.696335	0.641538	0.793562	0.780302
1110	0.849733	0.710692	0.937464	0.934685	0.958661	0.796182	0.711144	0.710162	0.853587	0.739067	0.52969	0.792423	0.818323	0.808656	0.742902	0.844788	0.852822	0.925552	0.900834	0.888196	0.798037	0.783562	0.747475	0.857003	0.732702	0.681716	0.703876	0.881606	0.914894	0.908789	0.689914	0.645099	0.792451	0.7791
1120	0.841342	0.761006	0.936494	0.93018	0.954724	0.796889	0.718599	0.706038	0.848018	0.752848	0.517262	0.782218	0.83618	0.806089	0.764984	0.839382	0.857143	0.941325	0.901761	0.885197	0.798388	0.792085	0.734848	0.855044	0.733029	0.682062	0.722481	0.883194	0.912593	0.884467	0.692976	0.644194	0.791696	0.778299
1130	0.839054	0.710692	0.939533	0.918919	0.956693	0.801131	0.709281	0.700099	0.867344	0.753399	0.529888	0.790627	0.824534	0.807013	0.747634	0.847104	0.851202	0.93817	0.924004	0.885197	0.792868	0.773212	0.765152	0.86288	0.737924	0.688116	0.724031	0.88175	0.917769	0.901603	0.686654	0.647091	0.792835	0.779526
1140	0.829901	0.748428	0.933325	0.921171	0.962598	0.800071	0.71599	0.703068	0.853914	0.751378	0.513119	0.788076	0.818323	0.797618	0.687697	0.860232	0.874156	0.943849	0.91937	0.886456	0.781477	0.788737	0.800505	0.85635	0.722911	0.678429	0.662016	0.87814	0.914319	0.911553	0.685469	0.640089	0.788286	0.774687
1150	0.836766	0.672956	0.930415	0.943694	0.978346	0.801838	0.718599	0.692511	0.858827	0.751929	0.530085	0.78099	0.821429	0.802444	0.742902	0.84556	0.863084	0.931861	0.91937	0.883517	0.793656	0.785084	0.765152	0.863206	0.730744	0.672721	0.663566	0.877707	0.904543	0.899392	0.687444	0.637675	0.788652	0.775098
1160	0.845156	0.72327	0.936882	0.943694	0.972441	0.808379	0.707417	0.707522	0.860465	0.747519	0.521207	0.78647	0.821429	0.800236	0.701893	0.844015	0.862544	0.941325	0.921223	0.887416	0.797862	0.787215	0.785354	0.872347	0.735096	0.671856	0.675969	0.881172	0.914319	0.912659	0.686951	0.643409	0.791596	0.778214
1170	0.839054	0.72327	0.936041	0.927928	0.964567	0.804313	0.717853	0.708512	0.855552	0.763322	0.527717	0.784864	0.823758	0.804241	0.760252	0.833977	0.871996	0.935016	0.917516	0.886636	0.794007	0.779909	0.792929	0.863859	0.731614	0.677218	0.637209	0.876697	0.913744	0.918187	0.689025	0.639908	0.791441	0.778047
1180	0.832952	0.672956	0.935976	0.927928	0.952756	0.792293	0.705553	0.69713	0.855879	0.750643	0.508582	0.785525	0.798137	0.794024	0.722397	0.83861	0.874156	0.936278	0.885079	0.883157	0.782091	0.7793	0.765152	0.863859	0.713011	0.670991	0.64186	0.876263	0.911443	0.887783	0.686259	0.632726	0.784503	0.770665
1190	0.830664	0.672956	0.935329	0.925676	0.964567	0.797773	0.722326	0.714781	0.858827	0.746784	0.525942	0.788076	0.82764	0.805062	0.746057	0.847876	0.869835	0.935647	0.906395	0.890775	0.789713	0.774125	0.775253	0.850473	0.727045	0.672375	0.648062	0.879945	0.919494	0.895522	0.689815	0.641719	0.790774	0.777332
1200	0.83524	0.698113	0.939016	0.932432	0.966535	0.812975	0.71599	0.699109	0.853914	0.751194	0.52101	0.782502	0.826863	0.804292	0.719243	0.849421	0.867405	0.937539	0.890639	0.888976	0.792517	0.773516	0.742424	0.858962	0.740644	0.674797	0.674419	0.875902	0.920069	0.883361	0.70078	0.639486	0.791229	0.777816
1210	0.833715	0.710692	0.94212	0.918919	0.966535	0.796358	0.713381	0.69614	0.851949	0.752297	0.518248	0.790533	0.819099	0.799877	0.711356	0.832432	0.874966	0.929968	0.908248	0.885497	0.784456	0.784779	0.790404	0.863532	0.718777	0.676873	0.657364	0.881894	0.909143	0.89497	0.695644	0.638761	0.789269	0.77572
1220	0.834477	0.716981	0.938369	0.934685	0.968504	0.796182	0.702572	0.701089	0.863741	0.746049	0.518643	0.789588	0.828416	0.804549	0.716088	0.847876	0.865514	0.936278	0.911956	0.886576	0.791992	0.778691	0.717172	0.861574	0.747171	0.680332	0.677519	0.87352	0.915469	0.90105	0.691396	0.64866	0.791607	0.778208
1230	0.839817	0.698113	0.936235	0.932432	0.962598	0.801485	0.721208	0.691356	0.860793	0.750643	0.52752	0.787226	0.824534	0.813277	0.731861	0.83861	0.872536	0.916719	0.894347	0.885437	0.794094	0.785997	0.737374	0.876918	0.740862	0.678948	0.700775	0.882977	0.913168	0.896628	0.691001	0.644556	0.792957	0.779661
1240	0.85431	0.710692	0.934812	0.927928	0.962598	0.803253	0.710026	0.698119	0.859482	0.754318	0.530677	0.794218	0.826087	0.80958	0.723975	0.835521	0.863354	0.926183	0.886932	0.887716	0.791553	0.769254	0.737374	0.864838	0.72846	0.681197	0.654264	0.879368	0.916619	0.904367	0.686555	0.633752	0.790457	0.777008
1250	0.833715	0.716981	0.936817	0.943694	0.970472	0.811207	0.713753	0.701584	0.847363	0.749173	0.520024	0.794123	0.819099	0.813431	0.753943	0.816988	0.872536	0.939432	0.914736	0.886876	0.793832	0.784475	0.785354	0.854718	0.739774	0.687251	0.643411	0.877202	0.910293	0.914317	0.684876	0.646789	0.793101	0.779794
1260	0.823799	0.628931	0.934359	0.934685	0.974409	0.797242	0.704808	0.677664	0.854897	0.754318	0.508779	0.791761	0.807453	0.805165	0.705047	0.842471	0.876317	0.936278	0.909175	0.885017	0.785595	0.780822	0.795455	0.864185	0.721062	0.6767	0.652713	0.879945	0.902243	0.902156	0.689321	0.639546	0.787986	0.774368
1270	0.841342	0.761006	0.933066	0.927928	0.96063	0.791939	0.715617	0.706532	0.851621	0.748622	0.530479	0.794218	0.818323	0.81148	0.752366	0.851737	0.871726	0.950789	0.902688	0.888076	0.791203	0.771081	0.795455	0.865818	0.739665	0.675316	0.665116	0.878285	0.909718	0.890547	0.690902	0.638701	0.791824	0.778448
1280	0.842105	0.72327	0.933713	0.921171	0.970472	0.800424	0.688781	0.684098	0.848018	0.747152	0.524561	0.791761	0.817547	0.805011	0.753943	0.825483	0.873076	0.933754	0.912882	0.890715	0.792517	0.771994	0.737374	0.8508	0.733573	0.670818	0.626357	0.880234	0.907993	0.896628	0.688729	0.637192	0.788908	0.775329
1290	0.843631	0.735849	0.936752	0.943694	0.964567	0.803783	0.699963	0.704058	0.860138	0.753951	0.516867	0.787037	0.824534	0.810607	0.76183	0.857915	0.866595	0.944479	0.89342	0.887956	0.791115	0.778387	0.775253	0.858635	0.741623	0.670299	0.689922	0.881606	0.924669	0.898286	0.697619	0.648056	0.793246	0.779936
1300	0.84058	0.72956	0.938304	0.921171	0.964567	0.792293	0.714499	0.69449	0.854897	0.750459	0.527323	0.786187	0.819876	0.812096	0.753943	0.849421	0.861464	0.931861	0.92493	0.892394	0.793481	0.777778	0.75	0.860921	0.738903	0.670818	0.662016	0.884421	0.913168	0.902156	0.679542	0.638158	0.791418	0.777992
1310	0.84058	0.716981	0.932549	0.945946	0.970472	0.805197	0.704435	0.683933	0.843105	0.753951	0.526139	0.789399	0.80823	0.810145	0.752366	0.851737	0.865244	0.947634	0.904541	0.887236	0.794795	0.761035	0.777778	0.857982	0.734443	0.676181	0.663566	0.874603	0.92697	0.899392	0.685271	0.641598	0.790013	0.776525
1320	0.839817	0.786164	0.940762	0.941441	0.974409	0.798657	0.686918	0.706697	0.850311	0.734105	0.534425	0.790438	0.815217	0.808091	0.766562	0.840154	0.864974	0.94511	0.89342	0.890235	0.791115	0.777778	0.744949	0.859288	0.735966	0.675489	0.644961	0.884638	0.920069	0.907131	0.693668	0.645461	0.79249	0.779142
1330	0.827613	0.704403	0.935976	0.932432	0.96063	0.796358	0.704435	0.692346	0.852932	0.750459	0.526731	0.79743	0.811335	0.808964	0.735016	0.864865	0.871456	0.943849	0.904541	0.884777	0.792955	0.779909	0.762626	0.847209	0.740753	0.684484	0.663566	0.879584	0.900518	0.887783	0.692581	0.63846	0.791224	0.777809
1340	0.83524	0.761006	0.93824	0.927928	0.968504	0.80502	0.717108	0.700264	0.849656	0.752664	0.529098	0.798753	0.798137	0.811172	0.744479	0.837838	0.871186	0.924921	0.902688	0.889155	0.793481	0.775038	0.75	0.861574	0.732376	0.677218	0.655814	0.878718	0.899367	0.90105	0.686852	0.645944	0.792518	0.779179
1350	0.826087	0.716981	0.934618	0.90991	0.966535	0.791939	0.711517	0.700429	0.86112	0.744395	0.530874	0.790722	0.798137	0.807321	0.73817	0.840154	0.872536	0.95142	0.877665	0.890895	0.791378	0.766514	0.762626	0.857329	0.734225	0.69123	0.655814	0.877635	0.923519	0.891653	0.684086	0.64528	0.790985	0.777569
1360	0.836766	0.798742	0.932872	0.907658	0.976378	0.800955	0.694745	0.700429	0.847363	0.747703	0.513711	0.797336	0.792702	0.810042	0.735016	0.842471	0.868755	0.930599	0.907322	0.888316	0.786997	0.767732	0.777778	0.866144	0.739665	0.663726	0.668217	0.875902	0.906268	0.899945	0.688827	0.637253	0.78943	0.775881
1370	0.815408	0.773585	0.933971	0.936937	0.964567	0.784161	0.708908	0.687067	0.843433	0.738148	0.526337	0.800737	0.796584	0.810093	0.741325	0.832432	0.866595	0.937539	0.898054	0.888076	0.787611	0.767732	0.777778	0.855044	0.741406	0.675835	0.655814	0.877707	0.904543	0.888889	0.688827	0.646004	0.789841	0.776313
1380	0.833715	0.754717	0.936429	0.939189	0.970472	0.794944	0.696236	0.698119	0.844088	0.746968	0.52318	0.791667	0.812112	0.810093	0.768139	0.826255	0.860113	0.930599	0.906395	0.885377	0.788925	0.7586	0.729798	0.866797	0.726175	0.680332	0.671318	0.880595	0.912593	0.903261	0.686457	0.64534	0.789819	0.776296
1390	0.829138	0.685535	0.930738	0.918919	0.966535	0.788757	0.686918	0.698284	0.8585	0.745682	0.514697	0.795068	0.811335	0.805422	0.722397	0.854054	0.867945	0.937539	0.899907	0.886396	0.788925	0.772907	0.760101	0.855697	0.733464	0.679986	0.669767	0.877707	0.920644	0.886678	0.684777	0.64703	0.789063	0.775484
1400	0.838291	0.742138	0.93908	0.916667	0.966535	0.797773	0.69549	0.688222	0.848673	0.746968	0.52318	0.797147	0.796584	0.813431	0.749211	0.853282	0.870105	0.933123	0.905468	0.888316	0.793306	0.774429	0.762626	0.851779	0.73205	0.668051	0.677519	0.881245	0.915469	0.886678	0.689124	0.64528	0.791385	0.777933
1410	0.822273	0.710692	0.93132	0.921171	0.976378	0.80396	0.698472	0.69548	0.83983	0.746601	0.516275	0.791289	0.810559	0.807937	0.73817	0.833205	0.877667	0.941956	0.911029	0.883817	0.78875	0.772907	0.787879	0.866471	0.738142	0.667359	0.662016	0.873953	0.916619	0.888889	0.690606	0.643107	0.789147	0.775593
1420	0.836766	0.679245	0.934812	0.927928	0.966535	0.79406	0.718226	0.688882	0.855879	0.741639	0.505425	0.792706	0.829969	0.81035	0.750789	0.837066	0.861734	0.938801	0.883225	0.890715	0.795321	0.781735	0.765152	0.854718	0.733899	0.675316	0.685271	0.873592	0.922369	0.886678	0.68784	0.644013	0.790146	0.776632
1430	0.830664	0.735849	0.932225	0.921171	0.970472	0.791409	0.686545	0.691356	0.855879	0.737229	0.509963	0.79384	0.796584	0.807526	0.749211	0.844015	0.869295	0.942587	0.886006	0.887116	0.798475	0.766819	0.755051	0.860268	0.73738	0.667532	0.693023	0.877779	0.905693	0.884467	0.689519	0.641236	0.788819	0.775239
1440	0.834477	0.685535	0.935847	0.945946	0.966535	0.795298	0.692508	0.698614	0.849329	0.732268	0.517262	0.788738	0.796584	0.814714	0.750789	0.82471	0.862544	0.937539	0.908248	0.889515	0.789801	0.75312	0.767677	0.851453	0.747607	0.680678	0.696124	0.880306	0.914894	0.892758	0.67885	0.642866	0.79003	0.776496
1450	0.826087	0.63522	0.935653	0.932432	0.966535	0.796889	0.686545	0.698119	0.853914	0.739067	0.520418	0.795163	0.806677	0.813893	0.760252	0.835521	0.857413	0.942587	0.901761	0.888856	0.788574	0.751294	0.770202	0.863859	0.743364	0.670299	0.671318	0.876047	0.910868	0.879491	0.688432	0.643349	0.790052	0.776529
1460	0.841342	0.654088	0.934165	0.936937	0.974409	0.801838	0.700335	0.678654	0.854569	0.751011	0.511935	0.790249	0.803571	0.812506	0.733438	0.826255	0.866055	0.933754	0.879518	0.884477	0.793481	0.770472	0.79798	0.862553	0.738686	0.663899	0.651163	0.874892	0.902818	0.890547	0.681517	0.644375	0.788697	0.775104
1470	0.818459	0.691824	0.935329	0.932432	0.966535	0.789288	0.671264	0.690531	0.849984	0.73631	0.513711	0.792895	0.812112	0.813277	0.73817	0.828571	0.861464	0.953312	0.895273	0.886216	0.789451	0.767732	0.75	0.855044	0.747498	0.672029	0.693023	0.875975	0.919494	0.882808	0.681814	0.64021	0.788519	0.77489
1480	0.815408	0.679245	0.936041	0.916667	0.96063	0.795651	0.69139	0.683273	0.859155	0.744212	0.515289	0.791194	0.801242	0.812968	0.763407	0.843243	0.867405	0.947003	0.894347	0.888916	0.78726	0.761644	0.792929	0.855697	0.743037	0.670991	0.657364	0.880017	0.910868	0.890547	0.690606	0.64027	0.789752	0.77622
1490	0.807018	0.660377	0.936106	0.914414	0.970472	0.79954	0.673873	0.678489	0.854242	0.739985	0.519629	0.793745	0.796584	0.810761	0.760252	0.834749	0.865244	0.929968	0.907322	0.890955	0.786033	0.767123	0.782828	0.855044	0.744234	0.664764	0.654264	0.877635	0.902243	0.880597	0.688531	0.647634	0.789224	0.77564
1500	0.831426	0.698113	0.932484	0.90991	0.954724	0.797419	0.675736	0.665622	0.847691	0.748989	0.512922	0.786943	0.809783	0.812044	0.73817	0.847104	0.865514	0.95205	0.886932	0.889455	0.791816	0.770167	0.765152	0.862227	0.7401	0.65992	0.694574	0.876913	0.925244	0.882808	0.686753	0.644133	0.788402	0.774762
1510	0.822273	0.63522	0.934359	0.943694	0.966535	0.798657	0.683936	0.686407	0.844415	0.735943	0.503255	0.796107	0.805901	0.809837	0.72082	0.858687	0.874966	0.950789	0.915663	0.887056	0.790765	0.769559	0.760101	0.858962	0.742602	0.667359	0.685271	0.879656	0.921794	0.887231	0.686259	0.642504	0.789358	0.775776
1520	0.833715	0.716981	0.934359	0.918919	0.964567	0.788581	0.679463	0.681623	0.851294	0.749724	0.510752	0.800454	0.815217	0.816203	0.749211	0.827799	0.878207	0.940694	0.895273	0.885197	0.784544	0.781735	0.757576	0.860268	0.737924	0.659574	0.683721	0.873737	0.905118	0.880044	0.686061	0.644254	0.78903	0.775432
1530	0.839054	0.710692	0.93714	0.943694	0.962598	0.783101	0.695117	0.678984	0.849656	0.737045	0.506609	0.796863	0.805901	0.810401	0.758675	0.858687	0.867405	0.944479	0.894347	0.884537	0.789713	0.778691	0.744949	0.857982	0.73738	0.662861	0.675969	0.88175	0.916619	0.882255	0.683592	0.644073	0.788747	0.775137
1540	0.83524	0.72956	0.941473	0.927928	0.968504	0.783808	0.69139	0.685417	0.860465	0.735024	0.510554	0.804044	0.812888	0.818924	0.769716	0.858687	0.867945	0.945741	0.900834	0.888916	0.786384	0.78204	0.729798	0.848841	0.773607	0.67497	0.691473	0.887814	0.914894	0.872305	0.687049	0.646729	0.794146	0.780883
1550	0.82151	0.704403	0.937722	0.923423	0.958661	0.796358	0.686172	0.691026	0.842778	0.737413	0.514105	0.794974	0.817547	0.820413	0.746057	0.866409	0.876587	0.930599	0.903614	0.890595	0.791729	0.792694	0.747475	0.869083	0.768277	0.668742	0.694574	0.882183	0.913744	0.888889	0.684481	0.650954	0.794312	0.781059
1560	0.839817	0.691824	0.934877	0.932432	0.964567	0.79353	0.698845	0.677004	0.850311	0.728041	0.531071	0.793367	0.791149	0.823493	0.746057	0.840927	0.864974	0.939432	0.903614	0.888376	0.788312	0.782344	0.75	0.856024	0.772411	0.671683	0.685271	0.883916	0.919494	0.873411	0.686259	0.649143	0.793296	0.779982
1570	0.825324	0.660377	0.939274	0.925676	0.968504	0.786459	0.679836	0.685912	0.866361	0.741272	0.520813	0.796296	0.823758	0.825187	0.722397	0.874903	0.869025	0.950158	0.908248	0.885317	0.791729	0.792085	0.747475	0.84982	0.76621	0.669088	0.717829	0.887814	0.909718	0.87728	0.687642	0.649565	0.794745	0.781515
1580	0.816934	0.72956	0.939856	0.936937	0.966535	0.788581	0.680581	0.671561	0.860793	0.744212	0.522391	0.793178	0.807453	0.819283	0.749211	0.854054	0.866325	0.938801	0.912882	0.886516	0.793131	0.769559	0.732323	0.856676	0.766536	0.66338	0.697674	0.883122	0.909718	0.891653	0.688136	0.646548	0.792496	0.779123
1590	0.82685	0.647799	0.940115	0.914414	0.974409	0.792116	0.707044	0.684098	0.852932	0.735759	0.51667	0.803382	0.81677	0.821953	0.741325	0.860232	0.863894	0.935647	0.909175	0.887656	0.788136	0.79239	0.777778	0.84982	0.771214	0.672721	0.714729	0.884854	0.916044	0.878386	0.683493	0.64196	0.793901	0.780641
1600	0.828375	0.716981	0.941538	0.936937	0.966535	0.789995	0.685427	0.682778	0.852276	0.73925	0.519037	0.796863	0.818323	0.822518	0.760252	0.850193	0.868215	0.934385	0.911956	0.888436	0.79462	0.78417	0.747475	0.853412	0.769909	0.674278	0.685271	0.882327	0.920644	0.883361	0.690013	0.647211	0.79459	0.78135
1610	0.845156	0.685535	0.939533	0.927928	0.964567	0.793	0.692136	0.681788	0.849329	0.722161	0.519037	0.800737	0.809006	0.824007	0.730284	0.864093	0.867405	0.941325	0.898054	0.886816	0.800403	0.782953	0.742424	0.856676	0.770453	0.68483	0.697674	0.885793	0.903393	0.89497	0.689716	0.643288	0.794845	0.781621
1620	0.839054	0.691824	0.938951	0.93018	0.962598	0.79954	0.689899	0.682778	0.864068	0.744395	0.525547	0.79658	0.813665	0.821902	0.76183	0.85251	0.876046	0.936909	0.888786	0.889935	0.797336	0.772298	0.765152	0.869409	0.775566	0.664937	0.694574	0.884132	0.905118	0.874516	0.690803	0.654515	0.796295	0.783154
1630	0.819222	0.704403	0.939662	0.916667	0.956693	0.80944	0.70369	0.698449	0.854569	0.740353	0.516867	0.800642	0.814441	0.828781	0.742902	0.842471	0.873616	0.948265	0.898981	0.892394	0.795934	0.780822	0.800505	0.85635	0.774151	0.683446	0.706977	0.886442	0.909143	0.860144	0.695248	0.647875	0.798078	0.785065
1640	0.822273	0.72327	0.937464	0.918919	0.96063	0.797242	0.705553	0.686572	0.858172	0.740169	0.535609	0.796485	0.806677	0.824623	0.757098	0.864093	0.864434	0.935647	0.890639	0.889395	0.793569	0.786606	0.787879	0.851779	0.774695	0.6767	0.702326	0.888969	0.918344	0.864013	0.682406	0.649264	0.795973	0.782823
1650	0.823036	0.72327	0.939339	0.923423	0.964567	0.797596	0.702199	0.679974	0.868326	0.745865	0.518051	0.800359	0.792702	0.820053	0.760252	0.851737	0.871996	0.935016	0.887859	0.888976	0.793393	0.779604	0.767677	0.863206	0.775892	0.673413	0.697674	0.888753	0.913744	0.865672	0.688926	0.649203	0.795668	0.782499
1660	0.829901	0.748428	0.935718	0.916667	0.968504	0.813152	0.68319	0.694655	0.850311	0.743844	0.523772	0.801115	0.809783	0.820515	0.739748	0.857143	0.860924	0.934385	0.897127	0.889695	0.800228	0.783866	0.739899	0.858635	0.77785	0.68604	0.705426	0.883194	0.907418	0.886678	0.688235	0.645461	0.796234	0.783116
1670	0.838291	0.72327	0.939727	0.927928	0.962598	0.798303	0.700335	0.679149	0.874877	0.736126	0.523772	0.796863	0.806677	0.822569	0.769716	0.860232	0.870375	0.947003	0.911956	0.887116	0.79611	0.775038	0.760101	0.847535	0.772955	0.680159	0.688372	0.887237	0.897067	0.887231	0.688432	0.647875	0.795695	0.782526
1680	0.83524	0.767296	0.9363	0.918919	0.962598	0.797773	0.684681	0.685417	0.862758	0.742925	0.533044	0.799603	0.799689	0.825085	0.750789	0.844015	0.865514	0.948896	0.888786	0.885797	0.798125	0.790563	0.75	0.849167	0.777198	0.670818	0.686822	0.887164	0.909143	0.870647	0.688037	0.652704	0.796167	0.783004
1690	0.838291	0.742138	0.935653	0.927928	0.968504	0.800071	0.698845	0.687067	0.852932	0.735391	0.528704	0.807918	0.805901	0.825495	0.76183	0.850193	0.866595	0.936909	0.906395	0.888136	0.793744	0.782648	0.742424	0.857982	0.779482	0.664245	0.665116	0.88406	0.915469	0.876727	0.689716	0.65029	0.796167	0.783009
1700	0.83524	0.710692	0.941085	0.932432	0.968504	0.802015	0.693999	0.697625	0.871602	0.743293	0.530085	0.803666	0.799689	0.824366	0.739748	0.858687	0.871726	0.941956	0.910102	0.887116	0.793656	0.771689	0.75	0.857982	0.77339	0.659747	0.666667	0.890124	0.905693	0.872305	0.687938	0.647513	0.796512	0.783375
1710	0.822273	0.698113	0.939792	0.918919	0.968504	0.800778	0.695863	0.696965	0.866033	0.747703	0.516867	0.806406	0.795807	0.82262	0.768139	0.854054	0.873346	0.929338	0.876738	0.888136	0.790239	0.775951	0.767677	0.860921	0.777198	0.670991	0.68062	0.890485	0.899367	0.876727	0.688432	0.645461	0.796129	0.782978
1720	0.830664	0.72956	0.94018	0.914414	0.972441	0.791762	0.712635	0.687562	0.860793	0.748438	0.525745	0.799509	0.801242	0.827549	0.717666	0.850193	0.856603	0.933123	0.880445	0.889395	0.792079	0.772907	0.732323	0.864512	0.784704	0.683792	0.674419	0.887381	0.903393	0.865672	0.691692	0.647574	0.796756	0.783645
1730	0.815408	0.72956	0.936235	0.939189	0.970472	0.804667	0.695117	0.705708	0.850639	0.736126	0.528112	0.803571	0.781056	0.82719	0.73817	0.860232	0.860924	0.929338	0.900834	0.889215	0.795934	0.774429	0.765152	0.867777	0.769582	0.691403	0.658915	0.883266	0.900518	0.877833	0.692581	0.643771	0.796295	0.78314
1740	0.814645	0.679245	0.940309	0.941441	0.956693	0.79848	0.704063	0.704718	0.864396	0.736126	0.519037	0.802721	0.807453	0.830219	0.768139	0.856371	0.859843	0.933123	0.897127	0.886156	0.795847	0.773516	0.75	0.847535	0.777633	0.689846	0.666667	0.884421	0.907993	0.856827	0.678751	0.654334	0.796828	0.783707
1750	0.832952	0.654088	0.933195	0.925676	0.96063	0.807142	0.69549	0.705378	0.850311	0.750827	0.526139	0.807445	0.801242	0.822364	0.752366	0.857143	0.870375	0.928076	0.900834	0.889935	0.792079	0.776865	0.739899	0.847535	0.772955	0.685867	0.651163	0.880523	0.900518	0.88115	0.682703	0.644435	0.795312	0.782111
1760	0.812357	0.628931	0.94115	0.932432	0.978346	0.798303	0.687663	0.710986	0.851294	0.73337	0.526337	0.811602	0.809783	0.828268	0.753943	0.843243	0.871726	0.929338	0.903614	0.885857	0.795847	0.772907	0.737374	0.846556	0.772955	0.689154	0.643411	0.884349	0.906268	0.883914	0.681023	0.644797	0.796245	0.78308
1770	0.826087	0.679245	0.937981	0.898649	0.974409	0.807672	0.691763	0.701584	0.853587	0.751562	0.529493	0.810847	0.803571	0.821799	0.753943	0.857915	0.864704	0.93123	0.911029	0.887236	0.795409	0.776865	0.752525	0.856024	0.776327	0.682581	0.637209	0.885648	0.895342	0.88115	0.689223	0.653308	0.797489	0.784411
1780	0.820748	0.691824	0.938822	0.90991	0.966535	0.793884	0.698472	0.694325	0.85981	0.733921	0.535017	0.80924	0.807453	0.82683	0.723975	0.862548	0.859303	0.935647	0.920297	0.890415	0.795409	0.771994	0.729798	0.846556	0.769365	0.693306	0.652713	0.88637	0.912593	0.88115	0.691989	0.651074	0.797289	0.784183
1790	0.80778	0.698113	0.941797	0.916667	0.962598	0.793177	0.711144	0.705708	0.85981	0.743293	0.519432	0.810469	0.817547	0.827344	0.72082	0.850965	0.867135	0.931861	0.890639	0.884297	0.789538	0.775342	0.714646	0.862553	0.769691	0.689327	0.665116	0.882255	0.914319	0.866224	0.694261	0.646668	0.796478	0.783339
1800	0.829901	0.660377	0.943219	0.925676	0.970472	0.806258	0.702572	0.708347	0.866033	0.735943	0.526534	0.810469	0.807453	0.824058	0.76183	0.840154	0.858493	0.929968	0.910102	0.885557	0.790064	0.763166	0.752525	0.851779	0.774043	0.699014	0.595349	0.884277	0.910293	0.878386	0.685864	0.653247	0.797273	0.784164
1810	0.798627	0.698113	0.94212	0.927928	0.956693	0.797949	0.700335	0.699769	0.852276	0.732819	0.51884	0.81576	0.805124	0.824828	0.735016	0.837066	0.872266	0.935016	0.892493	0.889455	0.795058	0.778691	0.737374	0.861247	0.783072	0.696073	0.627907	0.884565	0.904543	0.871752	0.68616	0.647393	0.797256	0.784162
1820	0.803204	0.666667	0.940244	0.916667	0.972441	0.789995	0.695863	0.703398	0.85981	0.744395	0.517459	0.810658	0.813665	0.823699	0.730284	0.842471	0.869295	0.936909	0.873957	0.885617	0.795934	0.787519	0.757576	0.852432	0.766754	0.698149	0.64031	0.883843	0.909718	0.86346	0.693964	0.647272	0.79624	0.783077
1830	0.806255	0.679245	0.938563	0.887387	0.968504	0.792823	0.69549	0.705378	0.862758	0.728776	0.532452	0.808296	0.792702	0.826266	0.733438	0.840927	0.859573	0.936909	0.899907	0.886696	0.795496	0.767428	0.752525	0.856024	0.771976	0.692787	0.655814	0.885793	0.912593	0.887783	0.690902	0.649807	0.796528	0.783366
1840	0.781846	0.679245	0.940503	0.905405	0.94685	0.801662	0.684309	0.706697	0.85981	0.73925	0.524956	0.80754	0.79736	0.824931	0.722397	0.84556	0.866595	0.940694	0.897127	0.890355	0.793569	0.781126	0.732323	0.854391	0.766754	0.696073	0.646512	0.882183	0.903968	0.876175	0.695248	0.653127	0.796984	0.783858
1850	0.802441	0.710692	0.938498	0.939189	0.966535	0.79901	0.696236	0.708347	0.866689	0.742007	0.515092	0.809996	0.809006	0.820978	0.753943	0.850965	0.858493	0.937539	0.905468	0.889935	0.795496	0.785084	0.75	0.851779	0.779809	0.690538	0.668217	0.888319	0.909143	0.854616	0.687247	0.645401	0.796867	0.783731
1860	0.797101	0.748428	0.942185	0.932432	0.935039	0.793884	0.704435	0.707357	0.848673	0.744579	0.511541	0.81302	0.803571	0.822518	0.764984	0.876448	0.861194	0.931861	0.880445	0.887056	0.798563	0.770167	0.787879	0.858962	0.773716	0.70109	0.665116	0.883843	0.908568	0.861249	0.692087	0.65041	0.797384	0.784298
1870	0.801678	0.72956	0.941473	0.912162	0.956693	0.793884	0.69549	0.7194	0.849001	0.744212	0.527126	0.816704	0.818323	0.821594	0.735016	0.854826	0.862004	0.937539	0.894347	0.885077	0.793569	0.775342	0.762626	0.863859	0.775783	0.699879	0.666667	0.881533	0.902818	0.856274	0.689321	0.652885	0.79765	0.784588
1880	0.816171	0.622642	0.943284	0.918919	0.950787	0.804844	0.698099	0.718245	0.864068	0.747519	0.515486	0.815476	0.809783	0.826933	0.757098	0.850193	0.866595	0.934385	0.901761	0.889635	0.794007	0.768645	0.760101	0.858309	0.773281	0.695035	0.635659	0.888247	0.902818	0.872858	0.692285	0.645703	0.798811	0.785809
1890	0.817696	0.660377	0.937787	0.914414	0.952756	0.794414	0.690645	0.710162	0.848346	0.746417	0.515289	0.814342	0.784161	0.827652	0.739748	0.859459	0.870645	0.927445	0.878591	0.889875	0.79646	0.763166	0.762626	0.858962	0.782637	0.696246	0.635659	0.883988	0.898792	0.837479	0.692186	0.654575	0.797778	0.784699
1900	0.805492	0.63522	0.941667	0.923423	0.942913	0.804313	0.700335	0.719235	0.857845	0.746968	0.523575	0.809051	0.799689	0.830783	0.736593	0.854054	0.868755	0.933123	0.875811	0.885377	0.796898	0.779604	0.755051	0.845576	0.770779	0.692441	0.657364	0.885504	0.894192	0.866777	0.688729	0.648298	0.797862	0.784799
1910	0.788711	0.654088	0.938563	0.925676	0.948819	0.789995	0.701081	0.711151	0.858827	0.736494	0.514894	0.812075	0.805901	0.827857	0.752366	0.851737	0.869025	0.931861	0.89342	0.886756	0.791028	0.773516	0.737374	0.852759	0.777742	0.691922	0.668217	0.890485	0.898792	0.862355	0.693075	0.651738	0.797351	0.784242
1920	0.795576	0.698113	0.934941	0.907658	0.96063	0.791586	0.691018	0.715111	0.859482	0.735391	0.520418	0.816421	0.798137	0.824674	0.714511	0.850965	0.854712	0.926183	0.902688	0.888436	0.795409	0.783562	0.744949	0.865165	0.769147	0.699706	0.651163	0.879512	0.895917	0.859038	0.692087	0.650229	0.796206	0.783053
1930	0.816934	0.698113	0.935524	0.898649	0.952756	0.794237	0.682072	0.71742	0.861775	0.743293	0.515881	0.809051	0.790373	0.826574	0.695584	0.860232	0.858493	0.93123	0.871177	0.888256	0.795321	0.774734	0.75	0.860921	0.772955	0.688116	0.634109	0.877491	0.894192	0.842454	0.691791	0.651557	0.795479	0.782263
1940	0.80778	0.685535	0.934489	0.907658	0.954724	0.794237	0.688781	0.71775	0.82771	0.738148	0.517262	0.820484	0.809783	0.823185	0.706625	0.859459	0.857683	0.930599	0.878591	0.889815	0.796285	0.783257	0.712121	0.853085	0.771214	0.697803	0.644961	0.877202	0.902818	0.838032	0.694162	0.643831	0.795101	0.781854
1950	0.80778	0.622642	0.939792	0.921171	0.96063	0.801131	0.69549	0.719894	0.86112	0.745314	0.508582	0.811319	0.813665	0.829449	0.697161	0.860232	0.866325	0.928076	0.881372	0.887416	0.796197	0.775951	0.734848	0.847535	0.764143	0.696938	0.648062	0.882183	0.903968	0.866777	0.693273	0.651738	0.797367	0.784264
1960	0.794813	0.704403	0.940762	0.925676	0.954724	0.802899	0.697726	0.706532	0.853587	0.733738	0.525745	0.809524	0.791925	0.827344	0.68612	0.850193	0.868215	0.939432	0.883225	0.889755	0.794182	0.771385	0.755051	0.850473	0.768821	0.701263	0.665116	0.885432	0.908568	0.846324	0.69189	0.648841	0.796901	0.783758
1970	0.794813	0.616352	0.934165	0.898649	0.94685	0.792293	0.699963	0.727813	0.849984	0.738883	0.522786	0.811224	0.802019	0.823955	0.701893	0.857143	0.858763	0.933123	0.873957	0.888916	0.792955	0.783562	0.719697	0.84525	0.767406	0.702301	0.629457	0.877346	0.918919	0.840796	0.682308	0.649565	0.794884	0.781616
1980	0.79405	0.628931	0.944189	0.900901	0.954724	0.788757	0.703317	0.705048	0.853587	0.733003	0.520024	0.810469	0.806677	0.825957	0.723975	0.842471	0.861194	0.936909	0.887859	0.889095	0.79243	0.766819	0.732323	0.848841	0.772955	0.68483	0.615504	0.883627	0.901093	0.851852	0.68458	0.652704	0.795379	0.782127
1990	0.806255	0.679245	0.939339	0.923423	0.948819	0.792116	0.692508	0.714121	0.855879	0.742742	0.511738	0.819161	0.794255	0.826471	0.723975	0.858687	0.861194	0.933123	0.877665	0.886036	0.791992	0.767732	0.757576	0.847862	0.769256	0.700744	0.655814	0.884638	0.901668	0.852957	0.686259	0.65198	0.796317	0.783126
2000	0.790236	0.704403	0.934553	0.90991	0.956693	0.793	0.69549	0.712801	0.86112	0.736861	0.512133	0.816043	0.794255	0.824469	0.694006	0.844788	0.857683	0.931861	0.875811	0.887776	0.79611	0.77656	0.752525	0.853412	0.775022	0.691057	0.654264	0.879584	0.890742	0.852405	0.686852	0.648177	0.794879	0.781605
2010	0.800153	0.716981	0.937334	0.923423	0.96063	0.790171	0.672382	0.709007	0.835572	0.731349	0.529888	0.818311	0.786491	0.820772	0.746057	0.854054	0.846071	0.940063	0.873957	0.885017	0.78691	0.770776	0.734848	0.847535	0.769147	0.691057	0.626357	0.881317	0.905118	0.846877	0.68537	0.647574	0.792929	0.779526
2020	0.81312	0.710692	0.940374	0.90991	0.966535	0.788404	0.694745	0.698944	0.838192	0.740904	0.517854	0.81472	0.781056	0.825187	0.730284	0.848649	0.864974	0.940063	0.886006	0.890895	0.793306	0.765601	0.739899	0.84427	0.77426	0.691749	0.668217	0.88572	0.899367	0.84356	0.693569	0.649083	0.795884	0.782685
2030	0.800153	0.654088	0.941603	0.939189	0.956693	0.796182	0.693627	0.718245	0.847691	0.750459	0.519235	0.813964	0.795807	0.824058	0.723975	0.864093	0.867405	0.926183	0.882298	0.889755	0.788312	0.765601	0.752525	0.854065	0.77067	0.696246	0.646512	0.883988	0.895917	0.858485	0.692087	0.649264	0.796762	0.783607
2040	0.792525	0.72327	0.937011	0.921171	0.96063	0.786106	0.689154	0.703398	0.843433	0.747887	0.525745	0.817649	0.794255	0.826933	0.70347	0.857915	0.861734	0.935016	0.886932	0.886876	0.798388	0.755556	0.755051	0.852759	0.775348	0.699706	0.635659	0.883916	0.903968	0.867883	0.692878	0.6486	0.796512	0.783332
2050	0.803204	0.72327	0.941603	0.945946	0.958661	0.783454	0.679836	0.702408	0.849656	0.744763	0.509963	0.81302	0.784938	0.819437	0.706625	0.855598	0.862544	0.927445	0.860982	0.890955	0.793919	0.775951	0.755051	0.860921	0.778503	0.688635	0.662016	0.88406	0.908568	0.857933	0.686753	0.647211	0.794979	0.781714
2060	0.810831	0.679245	0.940568	0.941441	0.950787	0.790879	0.698099	0.700594	0.835244	0.74513	0.514697	0.824358	0.806677	0.826009	0.742902	0.865637	0.866055	0.91735	0.882298	0.888796	0.791028	0.746119	0.75	0.85635	0.780352	0.702474	0.649612	0.881028	0.916044	0.858485	0.686654	0.647634	0.796417	0.783244
2070	0.784897	0.698113	0.934359	0.927928	0.964567	0.785752	0.687663	0.708512	0.838847	0.732451	0.512724	0.815098	0.78028	0.822723	0.700315	0.855598	0.862004	0.931861	0.866543	0.888676	0.786997	0.771994	0.734848	0.848188	0.768494	0.692614	0.629457	0.878357	0.907993	0.861802	0.691099	0.653308	0.79349	0.780106
2080	0.803204	0.672956	0.939533	0.934685	0.944882	0.786636	0.704063	0.707357	0.849329	0.737045	0.522194	0.814626	0.811335	0.825598	0.731861	0.837066	0.866055	0.942587	0.886006	0.889815	0.793131	0.749163	0.760101	0.850147	0.78057	0.695208	0.657364	0.886515	0.904543	0.860697	0.68211	0.653247	0.79664	0.78346
2090	0.805492	0.691824	0.939339	0.943694	0.954724	0.788581	0.698099	0.711151	0.845398	0.732819	0.511541	0.822657	0.781832	0.821183	0.701893	0.847104	0.860113	0.928076	0.860056	0.887476	0.795496	0.768645	0.75	0.851779	0.774913	0.691403	0.651163	0.879151	0.904543	0.84743	0.676776	0.645703	0.793823	0.780481
2100	0.811594	0.748428	0.941085	0.925676	0.964567	0.786459	0.696981	0.715111	0.851949	0.752848	0.522588	0.815004	0.813665	0.822056	0.687697	0.857915	0.862814	0.927445	0.873031	0.886936	0.789626	0.767428	0.760101	0.85635	0.769582	0.692268	0.655814	0.882688	0.897067	0.850193	0.684678	0.650712	0.795717	0.782499
2110	0.800915	0.698113	0.936623	0.932432	0.944882	0.784868	0.694372	0.705213	0.844415	0.746233	0.519432	0.812642	0.775621	0.828114	0.70347	0.848649	0.847961	0.926814	0.852641	0.891075	0.794795	0.748554	0.747475	0.852759	0.779047	0.693306	0.63876	0.883049	0.901093	0.855721	0.688037	0.646306	0.794773	0.78146
2120	0.802441	0.672956	0.943995	0.941441	0.942913	0.783984	0.676854	0.695315	0.853259	0.74072	0.50582	0.813776	0.803571	0.829705	0.698738	0.864093	0.856333	0.927445	0.853568	0.887776	0.791466	0.763166	0.742424	0.851779	0.777524	0.692614	0.651163	0.880884	0.906268	0.834163	0.688235	0.647755	0.794584	0.781269
2130	0.791762	0.72956	0.941603	0.939189	0.950787	0.789995	0.689527	0.698449	0.844088	0.739802	0.509371	0.8185	0.819099	0.830321	0.731861	0.836293	0.865784	0.932492	0.859129	0.888736	0.792517	0.758295	0.732323	0.850147	0.77252	0.688116	0.644961	0.889113	0.907418	0.834163	0.68784	0.64522	0.795395	0.782154
2140	0.816171	0.698113	0.936946	0.936937	0.956693	0.789111	0.701081	0.698614	0.849656	0.738699	0.507003	0.818689	0.791149	0.824161	0.722397	0.874131	0.851472	0.935016	0.878591	0.891075	0.791378	0.76621	0.712121	0.855697	0.775783	0.692441	0.646512	0.882183	0.902243	0.83969	0.685469	0.649264	0.79489	0.781614
2150	0.803204	0.679245	0.940244	0.934685	0.954724	0.78805	0.700335	0.705048	0.84245	0.746049	0.513119	0.812264	0.782609	0.828216	0.714511	0.846332	0.866055	0.916719	0.866543	0.888196	0.793393	0.754947	0.747475	0.845903	0.778285	0.696073	0.634109	0.885071	0.898217	0.846877	0.687148	0.652825	0.795779	0.782543
2160	0.812357	0.704403	0.941409	0.936937	0.942913	0.790702	0.692508	0.711646	0.858172	0.742374	0.513119	0.80924	0.810559	0.828781	0.739748	0.860232	0.869025	0.938801	0.863763	0.891015	0.79795	0.770472	0.747475	0.860594	0.772193	0.693133	0.655814	0.889619	0.910293	0.851852	0.686259	0.652161	0.797956	0.784856
2170	0.798627	0.685535	0.935524	0.957207	0.94685	0.785752	0.69549	0.700264	0.840485	0.745314	0.517459	0.812642	0.786491	0.824982	0.716088	0.842471	0.837159	0.935647	0.862836	0.886336	0.795672	0.754338	0.717172	0.85635	0.773934	0.687078	0.646512	0.882327	0.910868	0.828635	0.681616	0.646789	0.792835	0.779443
2180	0.794813	0.672956	0.940697	0.914414	0.954724	0.784868	0.689899	0.693995	0.846381	0.736678	0.507792	0.819161	0.812112	0.82375	0.72082	0.84556	0.870645	0.928707	0.851715	0.884897	0.797161	0.7586	0.755051	0.857329	0.769365	0.688635	0.635659	0.882977	0.897642	0.840243	0.685765	0.645159	0.793473	0.780109
2190	0.778795	0.685535	0.940115	0.912162	0.94685	0.787873	0.674245	0.694985	0.842123	0.739802	0.512527	0.816138	0.809006	0.827549	0.723975	0.849421	0.861194	0.930599	0.860056	0.889335	0.790152	0.752511	0.734848	0.843291	0.770779	0.689673	0.646512	0.884204	0.889592	0.820343	0.689618	0.65204	0.793846	0.780475
2200	0.79405	0.641509	0.941926	0.898649	0.948819	0.782747	0.679463	0.705708	0.849656	0.746417	0.507201	0.815382	0.800466	0.826574	0.735016	0.861004	0.863624	0.919874	0.881372	0.886096	0.792605	0.745205	0.755051	0.851126	0.773281	0.699187	0.643411	0.883916	0.894767	0.846324	0.690606	0.646608	0.794662	0.781359
2210	0.810831	0.691824	0.934941	0.927928	0.94685	0.78752	0.679836	0.703563	0.848346	0.744028	0.503452	0.809335	0.795807	0.824725	0.714511	0.875676	0.875236	0.933754	0.872104	0.887056	0.796548	0.768037	0.75	0.854718	0.775022	0.692095	0.654264	0.880739	0.897067	0.836374	0.687148	0.648901	0.794329	0.78102
2220	0.778032	0.685535	0.939468	0.914414	0.938976	0.790879	0.682818	0.700429	0.841467	0.744028	0.519432	0.811886	0.802019	0.824828	0.719243	0.861004	0.856603	0.921136	0.884152	0.889635	0.798213	0.75312	0.724747	0.853412	0.774695	0.689154	0.646512	0.881606	0.896492	0.865672	0.677862	0.648962	0.794184	0.780855
2230	0.81312	0.710692	0.944254	0.945946	0.950787	0.781686	0.689899	0.711976	0.844415	0.73631	0.503058	0.810941	0.806677	0.826317	0.739748	0.866409	0.862274	0.926183	0.883225	0.889455	0.795584	0.749163	0.744949	0.844923	0.771976	0.695381	0.634109	0.88572	0.902818	0.855721	0.689321	0.649988	0.795629	0.782387
2240	0.790236	0.704403	0.93824	0.912162	0.956693	0.786813	0.680954	0.707687	0.845726	0.741272	0.516275	0.818405	0.790373	0.82144	0.731861	0.876448	0.859843	0.933123	0.899907	0.889935	0.790414	0.751903	0.742424	0.851453	0.767624	0.691576	0.671318	0.882761	0.891317	0.868436	0.691495	0.647513	0.794595	0.781305
2250	0.796339	0.716981	0.940374	0.891892	0.944882	0.792116	0.677972	0.689706	0.846708	0.747336	0.515289	0.809807	0.805124	0.823647	0.709779	0.823938	0.864974	0.932492	0.879518	0.890415	0.801104	0.750685	0.732323	0.842964	0.774913	0.685176	0.663566	0.883843	0.890742	0.861249	0.681517	0.648539	0.794012	0.780659
2260	0.798627	0.666667	0.943931	0.891892	0.944882	0.787873	0.684681	0.710822	0.845726	0.737596	0.518643	0.813209	0.804348	0.824212	0.717666	0.857915	0.873616	0.923028	0.873957	0.887716	0.795496	0.75312	0.760101	0.843944	0.771976	0.696938	0.651163	0.887237	0.915469	0.837479	0.683493	0.645763	0.795156	0.781889
2270	0.804729	0.735849	0.942637	0.878378	0.942913	0.791409	0.690645	0.707522	0.847036	0.755421	0.504833	0.817271	0.810559	0.825598	0.709779	0.833205	0.867135	0.936278	0.866543	0.885317	0.794795	0.752207	0.727273	0.85635	0.773934	0.692441	0.631008	0.886154	0.900518	0.838032	0.678554	0.647634	0.794951	0.781666
2280	0.784134	0.691824	0.939792	0.882883	0.94685	0.785752	0.694745	0.713626	0.848018	0.752297	0.502861	0.809807	0.798913	0.819951	0.687697	0.830116	0.859573	0.935647	0.873031	0.890235	0.788837	0.757382	0.717172	0.856024	0.77611	0.693479	0.643411	0.883699	0.905118	0.815368	0.691495	0.648962	0.793951	0.780604
2290	0.795576	0.666667	0.944642	0.914414	0.954724	0.78752	0.685427	0.698614	0.840485	0.734656	0.511343	0.812736	0.806677	0.819283	0.714511	0.850193	0.862274	0.939432	0.858202	0.882198	0.798125	0.749467	0.714646	0.852759	0.772737	0.690365	0.606202	0.882111	0.891317	0.845771	0.679344	0.64691	0.792324	0.77888
2300	0.795576	0.672956	0.943349	0.882883	0.942913	0.789818	0.697354	0.692511	0.843433	0.737413	0.521405	0.815854	0.804348	0.826471	0.723975	0.829344	0.859843	0.929338	0.883225	0.887176	0.799527	0.748858	0.737374	0.853412	0.778829	0.68777	0.629457	0.8824	0.887292	0.839138	0.688432	0.648781	0.794918	0.781628
2310	0.795576	0.679245	0.94005	0.898649	0.937008	0.789111	0.694372	0.708842	0.853914	0.748989	0.508582	0.814531	0.792702	0.82452	0.741325	0.850965	0.863354	0.931861	0.86747	0.886216	0.791641	0.746423	0.727273	0.851779	0.770453	0.685867	0.654264	0.880306	0.900518	0.848535	0.686259	0.64866	0.794001	0.780678
2320	0.79405	0.698113	0.939145	0.891892	0.940945	0.778681	0.690645	0.705708	0.849656	0.738699	0.513711	0.816893	0.798913	0.826112	0.709779	0.843243	0.849851	0.938801	0.87025	0.890595	0.79979	0.762557	0.714646	0.8508	0.779156	0.692268	0.624806	0.884782	0.891892	0.840243	0.689124	0.65548	0.795867	0.782653
2330	0.78566	0.654088	0.94018	0.918919	0.948819	0.783631	0.685427	0.687397	0.842778	0.74366	0.507398	0.811602	0.80823	0.825187	0.711356	0.871815	0.867135	0.927445	0.878591	0.889215	0.792342	0.751598	0.714646	0.858635	0.782637	0.687943	0.68062	0.88341	0.906843	0.844113	0.683888	0.641236	0.793479	0.78012
2340	0.800153	0.672956	0.944125	0.918919	0.948819	0.790348	0.685799	0.702903	0.844088	0.752848	0.508187	0.807067	0.798913	0.825649	0.687697	0.867181	0.864434	0.933123	0.852641	0.888316	0.794445	0.747032	0.732323	0.856024	0.774587	0.693306	0.63876	0.883483	0.889592	0.846324	0.694261	0.646608	0.794951	0.781677
2350	0.79939	0.672956	0.940309	0.927928	0.948819	0.789995	0.676482	0.700429	0.839502	0.738515	0.496745	0.816232	0.810559	0.821542	0.692429	0.85251	0.860383	0.929968	0.897127	0.884717	0.795058	0.742161	0.752525	0.852106	0.77785	0.690884	0.655814	0.88536	0.905118	0.874516	0.682999	0.646427	0.79349	0.780114
2360	0.797101	0.704403	0.940503	0.932432	0.950787	0.789995	0.691018	0.705213	0.833606	0.741455	0.512133	0.806311	0.825311	0.828833	0.675079	0.864093	0.862274	0.929968	0.871177	0.886816	0.794708	0.731507	0.722222	0.843617	0.771432	0.683965	0.643411	0.883483	0.895342	0.831399	0.678356	0.647936	0.792929	0.779513
2370	0.793288	0.647799	0.943219	0.939189	0.944882	0.789464	0.690272	0.695315	0.832296	0.738148	0.506214	0.808862	0.774845	0.824315	0.705047	0.860232	0.861194	0.928076	0.879518	0.888196	0.797161	0.750381	0.70202	0.844597	0.782528	0.68604	0.617054	0.884782	0.897067	0.835268	0.686358	0.651738	0.793918	0.780548
2380	0.787948	0.654088	0.940697	0.894144	0.954724	0.783454	0.681327	0.700759	0.842123	0.741088	0.517262	0.813964	0.795807	0.825547	0.66877	0.83166	0.854982	0.936909	0.892493	0.892514	0.794357	0.743988	0.737374	0.836761	0.775131	0.684138	0.643411	0.882977	0.897067	0.828082	0.685271	0.645642	0.793162	0.779758
2390	0.790999	0.710692	0.941473	0.914414	0.944882	0.78699	0.682818	0.697295	0.848018	0.742742	0.504241	0.812453	0.792702	0.825444	0.736593	0.854054	0.857413	0.927445	0.885079	0.890835	0.792693	0.740335	0.691919	0.850473	0.777742	0.680851	0.634109	0.878501	0.899367	0.865119	0.685765	0.648298	0.793446	0.780068
2400	0.796339	0.672956	0.942314	0.932432	0.952756	0.794591	0.6817	0.695975	0.834261	0.744212	0.503255	0.812453	0.768634	0.825855	0.684543	0.857915	0.868485	0.947634	0.873031	0.890475	0.79795	0.749467	0.714646	0.84525	0.778829	0.689327	0.649612	0.885432	0.899367	0.850746	0.682703	0.652885	0.795051	0.781751
2410	0.797864	0.685535	0.938692	0.891892	0.948819	0.77656	0.678718	0.698119	0.842123	0.736678	0.499112	0.807918	0.791149	0.821799	0.689274	0.864865	0.866595	0.933754	0.865616	0.893534	0.790765	0.739117	0.760101	0.843944	0.775022	0.687251	0.663566	0.882905	0.895917	0.828082	0.678159	0.647151	0.791485	0.777962
2420	0.791762	0.691824	0.939468	0.923423	0.950787	0.779742	0.690645	0.699274	0.849001	0.733003	0.495561	0.812736	0.804348	0.821953	0.690852	0.846332	0.848771	0.929968	0.880445	0.892394	0.794795	0.743683	0.719697	0.848188	0.766862	0.69469	0.643411	0.881678	0.898217	0.856827	0.682604	0.649324	0.792407	0.778937
2430	0.787948	0.679245	0.940503	0.925676	0.94685	0.786282	0.685054	0.69713	0.839175	0.740169	0.508976	0.812453	0.815994	0.82719	0.714511	0.866409	0.867135	0.929338	0.853568	0.883637	0.795234	0.7379	0.724747	0.856024	0.779482	0.703339	0.655814	0.885287	0.905118	0.849641	0.692087	0.649746	0.795068	0.781805
2440	0.798627	0.654088	0.943284	0.925676	0.948819	0.781333	0.69139	0.714946	0.840157	0.726571	0.510357	0.812547	0.795807	0.826266	0.705047	0.858687	0.860113	0.928076	0.873031	0.889036	0.798037	0.760731	0.744949	0.847862	0.779809	0.697284	0.665116	0.882544	0.902818	0.855721	0.684382	0.645039	0.795001	0.781721
2450	0.797864	0.660377	0.940697	0.90991	0.950787	0.794591	0.684681	0.69515	0.858827	0.739985	0.508384	0.816232	0.813665	0.826214	0.694006	0.83861	0.865514	0.929338	0.86747	0.890655	0.793218	0.752207	0.75	0.849167	0.773825	0.689673	0.649612	0.88536	0.903393	0.830846	0.686259	0.65367	0.795295	0.782026
2460	0.792525	0.691824	0.944189	0.932432	0.952756	0.787343	0.691018	0.706203	0.851949	0.744579	0.512922	0.814342	0.811335	0.825444	0.709779	0.860232	0.863084	0.933123	0.875811	0.889095	0.790414	0.732725	0.717172	0.846882	0.778068	0.698841	0.624806	0.886515	0.901668	0.83969	0.692878	0.649626	0.795862	0.782619
2470	0.788711	0.698113	0.944901	0.93018	0.948819	0.785752	0.686172	0.686902	0.842123	0.754686	0.515881	0.810752	0.78028	0.829141	0.698738	0.842471	0.866325	0.932492	0.878591	0.886516	0.795847	0.743988	0.737374	0.859941	0.771214	0.700052	0.632558	0.888464	0.902818	0.840243	0.69347	0.652704	0.79599	0.782748
2480	0.797864	0.710692	0.943219	0.90991	0.944882	0.789641	0.685799	0.692016	0.856535	0.742742	0.520616	0.814248	0.802019	0.826266	0.698738	0.849421	0.864434	0.933123	0.87025	0.889815	0.791028	0.743075	0.679293	0.841006	0.777198	0.682062	0.612403	0.887814	0.882116	0.838032	0.698014	0.646004	0.79474	0.781434
2490	0.784897	0.698113	0.942055	0.923423	0.948819	0.788227	0.685427	0.706697	0.853914	0.742007	0.513316	0.805178	0.795807	0.825752	0.682965	0.833977	0.856063	0.936909	0.888786	0.891735	0.795321	0.757382	0.747475	0.848188	0.767842	0.680851	0.64031	0.884204	0.905693	0.858485	0.68863	0.652764	0.79474	0.781428
2500	0.797864	0.628931	0.937981	0.894144	0.94685	0.777797	0.688036	0.6935	0.839502	0.746968	0.529098	0.808579	0.771739	0.828524	0.678233	0.853282	0.852282	0.921136	0.890639	0.889275	0.796197	0.739726	0.722222	0.865818	0.776762	0.692268	0.624806	0.884204	0.892467	0.836374	0.690803	0.649264	0.794173	0.780827
2510	0.789474	0.704403	0.940956	0.882883	0.944882	0.791939	0.676854	0.699769	0.847691	0.73925	0.522391	0.809524	0.792702	0.825136	0.712934	0.854826	0.865244	0.925552	0.868397	0.887176	0.792254	0.730898	0.709596	0.8397	0.781332	0.679986	0.609302	0.884638	0.898217	0.825318	0.685765	0.645642	0.792818	0.779395
2520	0.798627	0.679245	0.941667	0.916667	0.944882	0.783631	0.687663	0.703068	0.844088	0.747336	0.499112	0.822184	0.784938	0.824109	0.689274	0.85251	0.859843	0.928076	0.87025	0.888136	0.797074	0.739117	0.722222	0.844923	0.772302	0.683619	0.648062	0.88406	0.916044	0.848535	0.684185	0.647272	0.793823	0.780433
2530	0.783371	0.672956	0.943413	0.93018	0.937008	0.796005	0.686918	0.692181	0.844415	0.74219	0.508384	0.810563	0.795031	0.825855	0.698738	0.840154	0.861194	0.931861	0.879518	0.887416	0.793043	0.733942	0.714646	0.836435	0.77785	0.690365	0.610853	0.888175	0.895917	0.844113	0.700682	0.652704	0.794923	0.781598
2540	0.79405	0.698113	0.933777	0.916667	0.94685	0.78204	0.680209	0.69482	0.831313	0.748254	0.510752	0.813681	0.775621	0.830886	0.68612	0.87722	0.836889	0.918612	0.886932	0.890715	0.793131	0.74825	0.719697	0.841659	0.777959	0.674451	0.635659	0.882327	0.897642	0.872858	0.706115	0.652402	0.794396	0.781052
2550	0.793288	0.660377	0.938951	0.903153	0.938976	0.789818	0.6817	0.685087	0.832624	0.753399	0.51233	0.813681	0.791925	0.82837	0.652997	0.85251	0.825547	0.926183	0.877665	0.893114	0.79278	0.746728	0.694444	0.852432	0.773934	0.680851	0.617054	0.875902	0.886717	0.85738	0.698607	0.649565	0.793029	0.779576
2560	0.795576	0.641509	0.934424	0.925676	0.935039	0.780449	0.684309	0.707027	0.839502	0.745498	0.505425	0.81472	0.781832	0.827087	0.676656	0.840927	0.8404	0.916088	0.892493	0.895154	0.791992	0.754642	0.689394	0.845576	0.776001	0.691403	0.609302	0.879801	0.898792	0.842454	0.706016	0.652402	0.794523	0.781169
2570	0.807018	0.704403	0.934683	0.914414	0.931102	0.786636	0.6776	0.700759	0.838192	0.741639	0.520813	0.810469	0.766304	0.820978	0.660883	0.847104	0.829058	0.933123	0.86747	0.893174	0.786121	0.73242	0.737374	0.850473	0.77611	0.688635	0.620155	0.878646	0.901668	0.846324	0.702163	0.649928	0.792274	0.778787
2580	0.787948	0.685535	0.933713	0.945946	0.940945	0.789818	0.688036	0.688882	0.838847	0.737413	0.50069	0.818878	0.776398	0.828216	0.676656	0.847876	0.833918	0.932492	0.882298	0.889155	0.795234	0.737595	0.699495	0.84982	0.758812	0.674624	0.617054	0.87879	0.900518	0.854616	0.704633	0.652583	0.792235	0.778731
2590	0.792525	0.666667	0.932872	0.894144	0.950787	0.788227	0.68729	0.702903	0.837537	0.748071	0.505425	0.816988	0.770186	0.821953	0.678233	0.868726	0.826627	0.936909	0.866543	0.891615	0.795847	0.745814	0.681818	0.854391	0.772411	0.691749	0.675969	0.88045	0.895342	0.835268	0.703052	0.651919	0.793685	0.780293
2600	0.783371	0.704403	0.935653	0.898649	0.944882	0.775676	0.672382	0.700594	0.830658	0.739067	0.510554	0.816893	0.774068	0.823134	0.684543	0.858687	0.833918	0.921767	0.872104	0.893114	0.793832	0.741857	0.732323	0.847535	0.775457	0.682927	0.621705	0.878646	0.895917	0.855169	0.694162	0.65041	0.792135	0.778624
2610	0.774981	0.672956	0.933842	0.907658	0.937008	0.77108	0.68319	0.701089	0.830658	0.738883	0.495364	0.810658	0.794255	0.826933	0.670347	0.855598	0.837969	0.920505	0.873031	0.891435	0.788662	0.745814	0.664141	0.837088	0.778177	0.693306	0.6	0.877996	0.898217	0.845771	0.694458	0.654575	0.791618	0.778089
2620	0.779558	0.691824	0.934359	0.918919	0.940945	0.785222	0.696236	0.697295	0.833279	0.742742	0.523377	0.818027	0.764752	0.825239	0.682965	0.829344	0.839319	0.93123	0.87025	0.890895	0.792605	0.739117	0.676768	0.842311	0.772628	0.689327	0.631008	0.881822	0.886141	0.844666	0.692384	0.649022	0.792646	0.779196
2630	0.774981	0.666667	0.935006	0.907658	0.929134	0.781156	0.682818	0.702243	0.831313	0.746601	0.519037	0.809996	0.770963	0.824674	0.65142	0.855598	0.828517	0.929968	0.851715	0.893174	0.794007	0.741857	0.691919	0.839373	0.769365	0.68604	0.627907	0.87814	0.902243	0.845771	0.696335	0.647634	0.791657	0.778121
2640	0.768116	0.628931	0.935718	0.927928	0.950787	0.781333	0.689154	0.700099	0.842123	0.733554	0.506609	0.81198	0.795031	0.824417	0.629338	0.84556	0.834459	0.933123	0.86469	0.895633	0.788487	0.741553	0.679293	0.844923	0.772193	0.683273	0.626357	0.882905	0.897067	0.838585	0.702065	0.650893	0.792407	0.77891
2650	0.775744	0.647799	0.936882	0.939189	0.938976	0.776206	0.676109	0.69779	0.826073	0.747519	0.511541	0.816704	0.773292	0.825033	0.675079	0.868726	0.846071	0.941956	0.851715	0.891555	0.788224	0.738204	0.70202	0.849167	0.773716	0.687251	0.646512	0.876263	0.902818	0.865119	0.702756	0.647755	0.79269	0.779217
2660	0.783371	0.679245	0.935394	0.90991	0.942913	0.785222	0.667909	0.703068	0.821815	0.752113	0.518248	0.817271	0.798137	0.817794	0.652997	0.867181	0.830138	0.93123	0.889713	0.891975	0.791904	0.74825	0.727273	0.847862	0.777198	0.68137	0.644961	0.879151	0.894192	0.846877	0.696335	0.65367	0.792935	0.779492
2670	0.786423	0.660377	0.93423	0.934685	0.933071	0.774262	0.680209	0.694655	0.840485	0.744395	0.505622	0.813114	0.770963	0.821696	0.648265	0.834749	0.833378	0.933123	0.879518	0.892274	0.79243	0.742161	0.689394	0.840026	0.773172	0.683446	0.621705	0.880884	0.897642	0.835821	0.699397	0.651799	0.791479	0.777936
2680	0.806255	0.666667	0.936946	0.939189	0.938976	0.782747	0.68319	0.687892	0.834261	0.73925	0.503058	0.818783	0.763199	0.822466	0.671924	0.836293	0.831488	0.925552	0.875811	0.888676	0.792254	0.726027	0.704545	0.836108	0.77785	0.682581	0.604651	0.880234	0.897067	0.83361	0.69673	0.648901	0.790952	0.77738
2690	0.82151	0.654088	0.935976	0.894144	0.938976	0.783808	0.690645	0.712471	0.835244	0.750643	0.515092	0.814531	0.779503	0.823031	0.681388	0.843243	0.835539	0.932492	0.873957	0.894074	0.795409	0.734855	0.699495	0.841006	0.77252	0.692441	0.59845	0.88406	0.897067	0.842454	0.705522	0.648962	0.794512	0.781177
2700	0.802441	0.679245	0.934553	0.905405	0.933071	0.784338	0.684681	0.710822	0.828693	0.751194	0.512922	0.818689	0.760093	0.828833	0.64511	0.86332	0.846341	0.914826	0.863763	0.892514	0.786559	0.750685	0.669192	0.839047	0.773825	0.697111	0.595349	0.8811	0.889017	0.849088	0.697027	0.651799	0.79399	0.7806
2710	0.781083	0.679245	0.9363	0.918919	0.935039	0.786282	0.669027	0.706532	0.830658	0.742007	0.524956	0.811791	0.767857	0.827498	0.654574	0.84556	0.822036	0.936909	0.861909	0.892694	0.79278	0.746119	0.714646	0.839373	0.771867	0.682581	0.634109	0.878429	0.897642	0.822554	0.702559	0.657412	0.79334	0.779907
2720	0.797101	0.679245	0.933713	0.939189	0.935039	0.78257	0.683936	0.704223	0.832296	0.740904	0.52318	0.81935	0.774845	0.825957	0.678233	0.854826	0.831218	0.926814	0.892493	0.889875	0.792868	0.75312	0.707071	0.853738	0.779265	0.687078	0.649612	0.8811	0.897067	0.851299	0.689815	0.648117	0.793612	0.780215
2730	0.770404	0.654088	0.936106	0.918919	0.942913	0.787343	0.680209	0.689376	0.829021	0.725285	0.50799	0.816704	0.767081	0.827036	0.641956	0.840927	0.831758	0.924921	0.859129	0.892454	0.791992	0.726332	0.709596	0.832517	0.767733	0.690019	0.637209	0.884854	0.909143	0.822001	0.704929	0.655118	0.79209	0.778554
2740	0.787948	0.666667	0.9363	0.923423	0.931102	0.784338	0.68319	0.701419	0.828693	0.745314	0.505228	0.81198	0.765528	0.822107	0.634069	0.857915	0.846341	0.922397	0.886006	0.886396	0.793043	0.739726	0.664141	0.828926	0.777306	0.694344	0.626357	0.880017	0.895917	0.850193	0.699793	0.649505	0.791968	0.778472
2750	0.792525	0.654088	0.934553	0.912162	0.938976	0.790171	0.681327	0.700759	0.82771	0.742374	0.51016	0.822562	0.770186	0.822261	0.66877	0.861004	0.829328	0.935016	0.891566	0.891255	0.789451	0.737291	0.732323	0.838394	0.772955	0.681197	0.634109	0.877996	0.891317	0.845771	0.697323	0.647151	0.791885	0.778388
2760	0.772693	0.647799	0.93423	0.925676	0.925197	0.778681	0.688408	0.708842	0.831313	0.740904	0.508582	0.813964	0.78028	0.82298	0.641956	0.841699	0.834729	0.925552	0.876738	0.890535	0.792167	0.740944	0.666667	0.848188	0.773934	0.682754	0.615504	0.8811	0.875216	0.838032	0.698706	0.650109	0.791624	0.778108
2770	0.789474	0.691824	0.935912	0.923423	0.933071	0.796358	0.69139	0.69482	0.851294	0.740169	0.496153	0.816327	0.792702	0.824879	0.648265	0.860232	0.828247	0.923028	0.843373	0.891795	0.789713	0.733029	0.724747	0.841332	0.779047	0.696246	0.632558	0.881172	0.901093	0.827529	0.689716	0.647091	0.792224	0.778717
2780	0.790236	0.666667	0.935976	0.923423	0.935039	0.782217	0.687663	0.693995	0.839175	0.741639	0.513316	0.818878	0.771739	0.825085	0.654574	0.844015	0.817175	0.913565	0.868397	0.890955	0.789976	0.754033	0.714646	0.821417	0.766971	0.680332	0.634109	0.879368	0.890167	0.835268	0.68863	0.649022	0.790569	0.776963
2790	0.776506	0.647799	0.934295	0.932432	0.938976	0.777444	0.668282	0.694325	0.830986	0.748622	0.506609	0.812075	0.763975	0.825906	0.667192	0.855598	0.828517	0.913565	0.876738	0.894614	0.791378	0.721766	0.676768	0.84982	0.778503	0.680851	0.620155	0.880017	0.895917	0.824765	0.699694	0.652583	0.791585	0.778028
2800	0.797101	0.666667	0.933519	0.90991	0.929134	0.779919	0.680954	0.69515	0.833279	0.750092	0.502269	0.816421	0.789596	0.824161	0.652997	0.87027	0.836079	0.928707	0.860056	0.890415	0.786822	0.739422	0.666667	0.824682	0.773064	0.67324	0.595349	0.876047	0.887292	0.836926	0.690112	0.648358	0.789741	0.776083
2810	0.803966	0.654088	0.937916	0.912162	0.948819	0.780272	0.6694	0.698614	0.839175	0.740353	0.497731	0.819539	0.772516	0.825495	0.68612	0.858687	0.828247	0.921136	0.871177	0.891135	0.786559	0.7379	0.69697	0.844597	0.771105	0.684657	0.644961	0.879512	0.897067	0.848535	0.699595	0.651014	0.792057	0.778544
2820	0.791762	0.641509	0.937205	0.912162	0.933071	0.786459	0.669773	0.69515	0.837864	0.74366	0.497929	0.8202	0.794255	0.824879	0.679811	0.871042	0.835809	0.933754	0.858202	0.893474	0.795146	0.731507	0.714646	0.835455	0.776654	0.679294	0.637209	0.881317	0.893042	0.846877	0.698508	0.648238	0.792779	0.779303
2830	0.781083	0.679245	0.930091	0.898649	0.938976	0.774616	0.673127	0.701914	0.839175	0.740169	0.502466	0.814342	0.774845	0.822672	0.656151	0.837066	0.833648	0.92429	0.872104	0.891915	0.79611	0.744901	0.659091	0.8397	0.768712	0.684311	0.618605	0.874025	0.883841	0.842454	0.704732	0.650592	0.790635	0.77705
2840	0.783371	0.672956	0.936235	0.912162	0.931102	0.781686	0.671264	0.696305	0.836554	0.739067	0.51233	0.818122	0.78028	0.828987	0.660883	0.861776	0.84391	0.923659	0.871177	0.891975	0.784281	0.724201	0.671717	0.836761	0.774804	0.676008	0.626357	0.882616	0.886717	0.840796	0.694952	0.656748	0.792346	0.778834
2850	0.800915	0.654088	0.93132	0.907658	0.935039	0.78204	0.666418	0.701089	0.837864	0.748071	0.509173	0.819255	0.795807	0.825495	0.68612	0.853282	0.84094	0.927445	0.848934	0.891075	0.789976	0.736682	0.691919	0.847535	0.771649	0.685522	0.610853	0.88009	0.896492	0.846324	0.701966	0.647332	0.792313	0.778828
2860	0.808543	0.666667	0.930027	0.921171	0.935039	0.785222	0.662318	0.705543	0.836554	0.739985	0.501085	0.808012	0.790373	0.821286	0.649842	0.861004	0.84013	0.914196	0.861909	0.892334	0.793393	0.738508	0.684343	0.852432	0.779156	0.679121	0.624806	0.8811	0.882116	0.845218	0.692878	0.653368	0.791346	0.777798
2870	0.805492	0.666667	0.927892	0.907658	0.948819	0.787343	0.657846	0.690531	0.843105	0.747152	0.505031	0.819822	0.791149	0.827241	0.665615	0.860232	0.84013	0.935016	0.859129	0.891315	0.793832	0.733942	0.656566	0.841332	0.769691	0.6831	0.617054	0.876985	0.902243	0.827529	0.694359	0.6486	0.791202	0.777638
2880	0.796339	0.647799	0.930285	0.916667	0.931102	0.77656	0.668654	0.697625	0.836554	0.744212	0.502466	0.817933	0.795031	0.821183	0.64511	0.834749	0.838239	0.928707	0.856348	0.891855	0.790239	0.728463	0.666667	0.8397	0.774369	0.681024	0.613953	0.881245	0.902818	0.844666	0.695545	0.655058	0.791024	0.777435
2890	0.793288	0.654088	0.932419	0.927928	0.942913	0.783101	0.651137	0.699109	0.82509	0.744947	0.508384	0.813209	0.771739	0.823955	0.652997	0.857915	0.825817	0.922397	0.873031	0.889815	0.792693	0.72481	0.646465	0.846556	0.766862	0.683273	0.627907	0.877563	0.909143	0.826976	0.698508	0.648177	0.789924	0.77628
2900	0.800153	0.672956	0.933777	0.914414	0.935039	0.783631	0.668654	0.686407	0.834589	0.750643	0.495167	0.813681	0.776398	0.821132	0.649842	0.859459	0.830678	0.93817	0.861909	0.887896	0.793043	0.738813	0.671717	0.847862	0.777959	0.670126	0.618605	0.88175	0.891317	0.822554	0.70572	0.654817	0.791202	0.777639
2910	0.822273	0.63522	0.936817	0.927928	0.950787	0.782747	0.664555	0.700759	0.834916	0.740904	0.505228	0.818972	0.785714	0.825752	0.659306	0.861776	0.831488	0.934385	0.868397	0.888556	0.797512	0.734551	0.679293	0.839047	0.771867	0.686213	0.623256	0.875686	0.899367	0.828082	0.698212	0.649928	0.792157	0.778649
2920	0.776506	0.647799	0.934553	0.907658	0.942913	0.781686	0.659709	0.700099	0.846053	0.748254	0.510949	0.820673	0.754658	0.826317	0.654574	0.812355	0.829868	0.919874	0.837813	0.891015	0.795672	0.74277	0.671717	0.848841	0.778285	0.686559	0.59845	0.879512	0.896492	0.823107	0.69752	0.648117	0.791907	0.778379
2930	0.796339	0.647799	0.929768	0.88964	0.944882	0.785222	0.660082	0.699769	0.837537	0.752297	0.501282	0.81302	0.798137	0.823082	0.675079	0.832432	0.827167	0.928707	0.874884	0.893474	0.793131	0.723592	0.707071	0.842964	0.772955	0.686732	0.575194	0.880162	0.892467	0.823659	0.707893	0.646849	0.791213	0.777639
2940	0.801678	0.63522	0.933454	0.916667	0.929134	0.780979	0.650019	0.691851	0.825418	0.737045	0.498718	0.819444	0.778727	0.827036	0.640379	0.84556	0.832028	0.92429	0.868397	0.890295	0.790414	0.745205	0.679293	0.835129	0.776545	0.679121	0.635659	0.87879	0.883841	0.838585	0.695742	0.650531	0.790457	0.776825
2950	0.795576	0.666667	0.929833	0.927928	0.938976	0.781863	0.660455	0.694985	0.836554	0.736861	0.499112	0.814437	0.784161	0.824623	0.654574	0.854826	0.830948	0.915457	0.872104	0.894314	0.793744	0.737595	0.679293	0.841332	0.769909	0.685695	0.603101	0.876263	0.887867	0.840243	0.699002	0.650592	0.790546	0.776933
2960	0.795576	0.63522	0.931449	0.894144	0.937008	0.787166	0.651882	0.696635	0.844088	0.748254	0.506017	0.815287	0.763199	0.821799	0.659306	0.850965	0.84202	0.927445	0.878591	0.890175	0.789538	0.739117	0.684343	0.83415	0.776436	0.683965	0.623256	0.880739	0.894192	0.838032	0.704831	0.643168	0.79093	0.777365
2970	0.778795	0.647799	0.932678	0.894144	0.952756	0.790525	0.667536	0.69614	0.836554	0.748806	0.506609	0.818027	0.763975	0.828679	0.649842	0.840927	0.838779	0.935647	0.885079	0.891135	0.793569	0.726027	0.70202	0.846556	0.781876	0.685695	0.621705	0.881894	0.898792	0.809287	0.703448	0.657412	0.793807	0.780395
2980	0.79405	0.666667	0.930673	0.876126	0.948819	0.785575	0.661573	0.69482	0.828366	0.735943	0.497731	0.821618	0.778727	0.825033	0.641956	0.862548	0.836619	0.919243	0.874884	0.890355	0.796285	0.743075	0.671717	0.847535	0.775131	0.686386	0.586047	0.87518	0.894192	0.831951	0.698113	0.649264	0.790968	0.777394
2990	0.79939	0.622642	0.932031	0.903153	0.931102	0.785752	0.656728	0.686572	0.842123	0.741088	0.496548	0.818689	0.781056	0.823545	0.646688	0.850965	0.833108	0.93817	0.855422	0.888436	0.793481	0.726636	0.659091	0.851453	0.772628	0.6767	0.610853	0.879295	0.886141	0.812051	0.700286	0.650773	0.790041	0.776392
3000	0.792525	0.63522	0.931643	0.905405	0.935039	0.784515	0.672009	0.699274	0.833606	0.745314	0.499112	0.816327	0.756988	0.828781	0.65142	0.854826	0.828787	0.921767	0.860056	0.891975	0.796197	0.729376	0.681818	0.837741	0.777306	0.679121	0.615504	0.87713	0.882691	0.829187	0.698212	0.65198	0.791418	0.777854
3010	0.787948	0.698113	0.932355	0.918919	0.927165	0.775499	0.657846	0.69383	0.835572	0.743293	0.497534	0.818689	0.768634	0.824623	0.667192	0.854826	0.826627	0.921767	0.860056	0.893954	0.7891	0.729072	0.643939	0.84427	0.773607	0.682754	0.629457	0.880162	0.902243	0.838585	0.705522	0.653428	0.791341	0.77777
3020	0.802441	0.685535	0.934036	0.921171	0.935039	0.787697	0.660827	0.691851	0.840157	0.74219	0.504044	0.813776	0.770963	0.831554	0.664038	0.86332	0.834999	0.923028	0.862836	0.890415	0.795759	0.728158	0.681818	0.853412	0.772084	0.70282	0.604651	0.877563	0.900518	0.820896	0.694557	0.654334	0.79279	0.779316
3030	0.788711	0.672956	0.932484	0.925676	0.94685	0.781156	0.668282	0.701254	0.82116	0.749357	0.491221	0.818311	0.782609	0.828422	0.676656	0.866409	0.832568	0.920505	0.853568	0.892035	0.794883	0.729376	0.694444	0.851779	0.769909	0.675662	0.618605	0.877707	0.889017	0.803759	0.701274	0.64691	0.790902	0.777312
3040	0.792525	0.647799	0.933066	0.907658	0.931102	0.777974	0.663436	0.684922	0.838847	0.744028	0.502466	0.814909	0.78028	0.826882	0.692429	0.850965	0.847151	0.922397	0.852641	0.889036	0.790853	0.715068	0.681818	0.843944	0.769038	0.682408	0.632558	0.873376	0.897067	0.815368	0.695446	0.647151	0.789297	0.775598
3050	0.791762	0.660377	0.933389	0.939189	0.938976	0.792116	0.661946	0.700099	0.84376	0.743109	0.507003	0.820484	0.781832	0.824828	0.670347	0.850965	0.84202	0.922397	0.87025	0.894434	0.78875	0.725114	0.689394	0.844923	0.770017	0.683619	0.596899	0.876119	0.902243	0.798231	0.700484	0.645521	0.791352	0.777796
3060	0.79939	0.691824	0.931708	0.939189	0.944882	0.776383	0.649273	0.703563	0.829676	0.746601	0.512922	0.820106	0.793478	0.825341	0.667192	0.868726	0.847151	0.923028	0.852641	0.889095	0.796285	0.734855	0.70202	0.848188	0.771758	0.686213	0.64186	0.877202	0.901093	0.810392	0.698805	0.644495	0.791596	0.778066
3070	0.797101	0.685535	0.935718	0.898649	0.940945	0.779742	0.666045	0.693665	0.837537	0.748438	0.492602	0.811791	0.791149	0.826471	0.671924	0.87027	0.84013	0.927445	0.863763	0.891315	0.79278	0.71446	0.709596	0.84427	0.771649	0.680678	0.610853	0.879151	0.882116	0.811498	0.69752	0.651255	0.790846	0.77725
3080	0.788711	0.660377	0.932743	0.880631	0.940945	0.782393	0.663809	0.693171	0.850966	0.749173	0.507398	0.820956	0.781832	0.831708	0.679811	0.836293	0.845531	0.919243	0.862836	0.892155	0.794094	0.734247	0.684343	0.852106	0.775239	0.6895	0.581395	0.870416	0.884991	0.805417	0.705127	0.644435	0.792074	0.778582
3090	0.789474	0.666667	0.934359	0.873874	0.942913	0.772848	0.662691	0.69647	0.837209	0.735759	0.501677	0.823602	0.765528	0.826933	0.705047	0.840154	0.847421	0.922397	0.882298	0.890355	0.795672	0.730594	0.709596	0.8508	0.774587	0.68777	0.623256	0.879295	0.898217	0.818132	0.705226	0.654635	0.792874	0.779416
3100	0.795576	0.654088	0.930285	0.898649	0.958661	0.784515	0.655609	0.702408	0.838192	0.732084	0.502466	0.818594	0.777174	0.824982	0.681388	0.837838	0.829868	0.913565	0.8443	0.891495	0.792955	0.720244	0.70202	0.846556	0.770997	0.689846	0.651163	0.878501	0.886141	0.80597	0.696631	0.649565	0.790252	0.776618
3110	0.782609	0.672956	0.932807	0.912162	0.958661	0.780272	0.644801	0.699439	0.82247	0.752113	0.492405	0.81576	0.776398	0.827806	0.641956	0.84556	0.827977	0.921767	0.854495	0.891075	0.794883	0.718113	0.691919	0.855697	0.765883	0.680159	0.631008	0.87648	0.876941	0.794362	0.705621	0.650893	0.79003	0.776364
3120	0.789474	0.704403	0.933131	0.918919	0.933071	0.778858	0.645546	0.69647	0.832624	0.755421	0.486486	0.812453	0.779503	0.82375	0.675079	0.848649	0.845261	0.933754	0.855422	0.890715	0.794533	0.714764	0.717172	0.8508	0.765122	0.688116	0.586047	0.872654	0.894192	0.797125	0.694359	0.649324	0.78908	0.775369
3130	0.79939	0.672956	0.932613	0.907658	0.948819	0.783277	0.669027	0.696965	0.845726	0.742925	0.502071	0.826342	0.775621	0.830321	0.670347	0.850965	0.832028	0.911672	0.855422	0.888856	0.799176	0.731507	0.674242	0.851126	0.764904	0.696419	0.649612	0.875758	0.867165	0.81979	0.695347	0.656929	0.792701	0.77923
3140	0.786423	0.685535	0.931514	0.903153	0.944882	0.784161	0.661946	0.686407	0.841467	0.741455	0.503058	0.814248	0.793478	0.8276	0.673502	0.850965	0.8431	0.928076	0.845227	0.891435	0.797336	0.718113	0.70202	0.84427	0.770235	0.690365	0.617054	0.874531	0.875216	0.80597	0.701274	0.656144	0.791313	0.777771
3150	0.801678	0.685535	0.932807	0.907658	0.94685	0.784515	0.658218	0.698614	0.835244	0.748254	0.504241	0.818594	0.778727	0.831656	0.660883	0.858687	0.84175	0.934385	0.852641	0.892095	0.793919	0.726941	0.671717	0.8397	0.77611	0.694171	0.632558	0.872582	0.891892	0.803759	0.706115	0.658378	0.793529	0.780111
3160	0.807018	0.647799	0.934941	0.914414	0.944882	0.777444	0.651137	0.687232	0.834916	0.744947	0.515684	0.831349	0.779503	0.830116	0.629338	0.837838	0.83959	0.924921	0.880445	0.891255	0.790239	0.724201	0.679293	0.822723	0.764687	0.688808	0.63876	0.879945	0.889592	0.823659	0.701768	0.658378	0.792735	0.779261
3170	0.791762	0.698113	0.931967	0.90991	0.94685	0.781333	0.664927	0.700099	0.841467	0.755421	0.503452	0.817177	0.788043	0.833915	0.68612	0.850193	0.84283	0.928076	0.835959	0.891195	0.797249	0.738204	0.724747	0.850147	0.773064	0.696246	0.621705	0.876408	0.897642	0.814815	0.706214	0.659887	0.794979	0.78164
3180	0.781083	0.685535	0.932419	0.912162	0.954724	0.778151	0.666791	0.699604	0.831641	0.736494	0.494969	0.81746	0.802795	0.832272	0.66877	0.857915	0.831218	0.921136	0.865616	0.892994	0.796811	0.727549	0.69697	0.843944	0.778612	0.695208	0.607752	0.873592	0.887292	0.820896	0.700978	0.654515	0.79264	0.779166
3190	0.791762	0.691824	0.932161	0.898649	0.940945	0.784515	0.676854	0.6935	0.837864	0.747887	0.512922	0.820578	0.770963	0.830629	0.664038	0.844788	0.84067	0.930599	0.856348	0.890535	0.793832	0.710502	0.717172	0.842311	0.76795	0.6895	0.629457	0.875036	0.884416	0.807076	0.700385	0.658317	0.792518	0.779029
3200	0.79939	0.647799	0.934618	0.88964	0.948819	0.775853	0.657473	0.695975	0.831969	0.744947	0.489248	0.822468	0.784161	0.832683	0.682965	0.850193	0.847961	0.926183	0.86469	0.889995	0.802769	0.726636	0.679293	0.841006	0.772084	0.691749	0.607752	0.880739	0.883841	0.793809	0.699101	0.652885	0.792746	0.77927
3210	0.783371	0.691824	0.933066	0.905405	0.925197	0.779212	0.650764	0.699439	0.838847	0.742558	0.503255	0.82124	0.766304	0.830629	0.657729	0.859459	0.825007	0.933123	0.858202	0.892874	0.791816	0.704718	0.727273	0.835782	0.767298	0.687597	0.617054	0.875469	0.893617	0.812604	0.6992	0.657533	0.791329	0.777742
3220	0.803204	0.660377	0.933777	0.914414	0.929134	0.780095	0.680581	0.689047	0.832624	0.753583	0.506609	0.81746	0.794255	0.827652	0.652997	0.855598	0.860924	0.936909	0.847081	0.893834	0.795409	0.717199	0.681818	0.844923	0.7698	0.682408	0.615504	0.878357	0.893042	0.794362	0.703843	0.654635	0.792885	0.779426
3230	0.792525	0.679245	0.932225	0.878378	0.940945	0.791762	0.663436	0.698944	0.834916	0.746049	0.502071	0.812642	0.778727	0.831297	0.641956	0.833205	0.84175	0.928707	0.8443	0.894614	0.79243	0.71933	0.709596	0.854391	0.771649	0.699879	0.624806	0.874964	0.881541	0.804312	0.702756	0.656446	0.792746	0.779271
3240	0.786423	0.654088	0.938304	0.898649	0.940945	0.784515	0.672009	0.687562	0.837537	0.74513	0.501282	0.816327	0.791149	0.828011	0.676656	0.851737	0.84175	0.939432	0.852641	0.893294	0.794182	0.713851	0.709596	0.832191	0.769582	0.686732	0.584496	0.878934	0.889017	0.817579	0.690309	0.656144	0.791735	0.778188
3250	0.795576	0.641509	0.929962	0.914414	0.935039	0.780272	0.680209	0.697295	0.820177	0.736126	0.492602	0.818216	0.774068	0.833248	0.643533	0.848649	0.84094	0.922397	0.848934	0.890655	0.793919	0.71446	0.70202	0.85635	0.77426	0.700398	0.615504	0.880523	0.880391	0.799889	0.697422	0.660249	0.792401	0.778897
3260	0.790999	0.666667	0.933195	0.869369	0.933071	0.78151	0.655609	0.69713	0.838192	0.739802	0.505031	0.816893	0.774845	0.831502	0.641956	0.847104	0.846611	0.926814	0.837813	0.893594	0.794708	0.715677	0.724747	0.838067	0.770235	0.696938	0.615504	0.878501	0.889017	0.799889	0.704929	0.657895	0.792696	0.779202
3270	0.803204	0.654088	0.935588	0.894144	0.944882	0.788581	0.683936	0.683273	0.84507	0.74513	0.509765	0.818878	0.767081	0.83181	0.65142	0.837066	0.84391	0.939432	0.832252	0.891015	0.796723	0.713242	0.679293	0.837741	0.770779	0.695035	0.593798	0.881967	0.891892	0.813709	0.70404	0.656688	0.79364	0.7802
3280	0.784134	0.660377	0.934165	0.918919	0.937008	0.781333	0.676482	0.701584	0.834261	0.744395	0.511541	0.816515	0.793478	0.833248	0.664038	0.858687	0.836889	0.930599	0.842447	0.891435	0.79243	0.714155	0.659091	0.846556	0.77339	0.6959	0.589147	0.876263	0.880966	0.810392	0.700682	0.657593	0.79314	0.779676
3290	0.787948	0.685535	0.932355	0.914414	0.938976	0.779035	0.673873	0.696305	0.833279	0.747703	0.498915	0.817555	0.794255	0.826728	0.652997	0.862548	0.827167	0.935647	0.848934	0.894554	0.796285	0.715373	0.694444	0.827946	0.771976	0.693133	0.626357	0.877202	0.894767	0.808734	0.698311	0.661999	0.792451	0.778951
3300	0.789474	0.679245	0.93423	0.898649	0.929134	0.782393	0.676854	0.698119	0.833606	0.748989	0.507398	0.820106	0.78028	0.8295	0.640379	0.857143	0.835809	0.923659	0.847081	0.893534	0.793744	0.715982	0.70202	0.838394	0.773934	0.698495	0.626357	0.880523	0.888442	0.81592	0.697619	0.657834	0.79344	0.780016
3310	0.812357	0.654088	0.931708	0.903153	0.929134	0.777267	0.684309	0.701089	0.835572	0.749724	0.495759	0.818594	0.772516	0.82796	0.654574	0.84556	0.835539	0.928076	0.825765	0.891855	0.796285	0.717199	0.709596	0.840679	0.775566	0.697803	0.595349	0.878718	0.891317	0.792703	0.705917	0.659283	0.793007	0.779531
3320	0.78032	0.666667	0.931967	0.90991	0.917323	0.787166	0.673873	0.700594	0.84114	0.737045	0.499704	0.809429	0.776398	0.834531	0.665615	0.853282	0.84283	0.928076	0.849861	0.891375	0.791378	0.716286	0.666667	0.844923	0.77067	0.698322	0.59845	0.875036	0.882116	0.822554	0.694853	0.655843	0.791713	0.778171
3330	0.801678	0.672956	0.933389	0.912162	0.925197	0.796535	0.676854	0.699604	0.851621	0.744028	0.501282	0.810847	0.756988	0.829192	0.646688	0.865637	0.829868	0.922397	0.869323	0.892814	0.790853	0.710198	0.666667	0.837088	0.773281	0.697284	0.637209	0.877491	0.878091	0.806523	0.700583	0.660792	0.792813	0.779341
3340	0.774218	0.691824	0.937399	0.905405	0.935039	0.779919	0.682072	0.700264	0.846708	0.742925	0.505228	0.818122	0.786491	0.831862	0.660883	0.881081	0.84094	0.933754	0.860056	0.892334	0.791466	0.718721	0.631313	0.838067	0.775131	0.694344	0.624806	0.883916	0.889017	0.817026	0.69841	0.666345	0.795057	0.781707
3350	0.808543	0.654088	0.935588	0.916667	0.903543	0.783454	0.677227	0.687232	0.842778	0.744579	0.512133	0.815193	0.765528	0.831862	0.656151	0.847876	0.832298	0.936278	0.856348	0.889335	0.797074	0.721157	0.666667	0.832191	0.776436	0.689673	0.576744	0.883338	0.895917	0.821448	0.707597	0.664293	0.794318	0.780934
3360	0.806255	0.660377	0.936041	0.88964	0.942913	0.778681	0.668654	0.694655	0.854897	0.740353	0.506609	0.825019	0.770186	0.833453	0.660883	0.847876	0.830408	0.932492	0.848934	0.887296	0.79646	0.709893	0.641414	0.851126	0.76893	0.695554	0.634109	0.877635	0.87119	0.824212	0.700089	0.660671	0.793407	0.779969
3370	0.781846	0.672956	0.936364	0.903153	0.948819	0.788581	0.671264	0.689376	0.849984	0.74219	0.507398	0.819539	0.765528	0.828165	0.667192	0.826255	0.832298	0.922397	0.846154	0.891195	0.796373	0.716591	0.643939	0.845903	0.772955	0.69763	0.584496	0.881894	0.873491	0.80984	0.695051	0.662784	0.792962	0.779495
3380	0.774218	0.679245	0.934941	0.894144	0.923228	0.775853	0.678345	0.685417	0.843105	0.738699	0.508187	0.818311	0.770963	0.828114	0.662461	0.856371	0.826897	0.931861	0.848007	0.893774	0.796811	0.715982	0.656566	0.816846	0.770561	0.693479	0.606202	0.880595	0.884416	0.806523	0.701176	0.664534	0.792301	0.778787
3390	0.790999	0.672956	0.933842	0.916667	0.938976	0.797419	0.671636	0.699274	0.838192	0.73631	0.510554	0.816327	0.791925	0.834788	0.638801	0.864093	0.831488	0.936278	0.842447	0.895573	0.797862	0.720852	0.65404	0.832517	0.774369	0.690192	0.60155	0.880306	0.884416	0.802101	0.698903	0.658619	0.794123	0.780727
3400	0.796339	0.628931	0.938757	0.896396	0.94685	0.783454	0.6776	0.69482	0.840812	0.747519	0.503058	0.818311	0.773292	0.827652	0.648265	0.83861	0.830948	0.930599	0.842447	0.887836	0.796723	0.712024	0.65404	0.844923	0.756527	0.688981	0.617054	0.883771	0.902243	0.819237	0.701373	0.661758	0.792596	0.779098
3410	0.768879	0.647799	0.934683	0.912162	0.925197	0.785045	0.680954	0.687727	0.834589	0.748438	0.492799	0.811602	0.768634	0.831759	0.635647	0.840927	0.833918	0.929338	0.839666	0.889395	0.795321	0.715677	0.70202	0.833823	0.769147	0.684138	0.579845	0.878646	0.888442	0.817579	0.702262	0.663327	0.791602	0.778033
3420	0.787948	0.698113	0.937205	0.916667	0.948819	0.785575	0.669027	0.69713	0.846381	0.741272	0.491024	0.811508	0.763975	0.827395	0.64511	0.861776	0.836079	0.933754	0.83874	0.888016	0.791992	0.713546	0.664141	0.84982	0.77426	0.693998	0.586047	0.884782	0.884991	0.812051	0.692087	0.660369	0.791868	0.778308
3430	0.80778	0.672956	0.936106	0.916667	0.944882	0.783984	0.679463	0.687397	0.844088	0.748438	0.513119	0.818216	0.779503	0.828987	0.640379	0.826255	0.826627	0.929338	0.825765	0.890535	0.793919	0.715373	0.661616	0.843944	0.766536	0.688462	0.593798	0.885576	0.890742	0.824212	0.70246	0.661939	0.793262	0.779825
3440	0.788711	0.72327	0.936817	0.903153	0.929134	0.77161	0.6653	0.700264	0.843105	0.738148	0.50148	0.817271	0.770963	0.830116	0.641956	0.833205	0.838239	0.926814	0.839666	0.890835	0.788049	0.718417	0.666667	0.832517	0.769365	0.699879	0.564341	0.875686	0.882691	0.813709	0.694656	0.661456	0.791196	0.777594
3450	0.771167	0.666667	0.937399	0.891892	0.944882	0.781686	0.673127	0.692676	0.83983	0.738331	0.48767	0.818311	0.767081	0.83027	0.632492	0.867181	0.834999	0.929968	0.860056	0.888436	0.794883	0.712329	0.651515	0.847535	0.760988	0.693825	0.626357	0.879873	0.894767	0.834715	0.698014	0.659766	0.791774	0.77823
3460	0.801678	0.63522	0.935976	0.891892	0.937008	0.787697	0.666418	0.687397	0.838847	0.743477	0.49635	0.811319	0.750776	0.82642	0.634069	0.844788	0.835539	0.929338	0.817424	0.894314	0.795584	0.722679	0.651515	0.833497	0.759465	0.68777	0.596899	0.884854	0.889017	0.802653	0.707103	0.656507	0.791146	0.777542
3470	0.777269	0.679245	0.940244	0.876126	0.925197	0.774439	0.672754	0.685417	0.83983	0.735575	0.491813	0.810847	0.775621	0.824469	0.664038	0.850193	0.845801	0.928076	0.825765	0.893054	0.789188	0.708676	0.669192	0.843291	0.756419	0.704376	0.582946	0.882472	0.887292	0.813709	0.703448	0.653368	0.790069	0.776417
3480	0.791762	0.666667	0.934941	0.885135	0.944882	0.783277	0.667164	0.695315	0.852276	0.739985	0.489446	0.81472	0.779503	0.825085	0.652997	0.849421	0.835539	0.919243	0.822984	0.889335	0.788399	0.707154	0.664141	0.837741	0.761532	0.706625	0.596899	0.882255	0.890742	0.800442	0.700978	0.651437	0.789985	0.77633
3490	0.795576	0.679245	0.932549	0.88964	0.942913	0.784868	0.670518	0.699109	0.834916	0.739618	0.499112	0.818783	0.751553	0.828884	0.659306	0.834749	0.834459	0.926814	0.854495	0.888436	0.797512	0.703501	0.646465	0.838394	0.767189	0.683619	0.572093	0.881028	0.879816	0.818132	0.695248	0.655843	0.790541	0.776918
3500	0.798627	0.647799	0.935912	0.896396	0.96063	0.773378	0.679836	0.6968	0.844088	0.747152	0.493194	0.814437	0.767081	0.832375	0.64511	0.841699	0.84013	0.929338	0.848934	0.892934	0.796723	0.719635	0.64899	0.840679	0.758159	0.693133	0.595349	0.884204	0.887867	0.826423	0.698212	0.667914	0.793462	0.780003
3510	0.777269	0.691824	0.935135	0.898649	0.917323	0.777974	0.671636	0.692181	0.849001	0.736678	0.492405	0.814059	0.78882	0.826317	0.623028	0.847876	0.834459	0.928707	0.824838	0.892155	0.793656	0.704718	0.628788	0.853085	0.761097	0.709566	0.607752	0.881245	0.889017	0.812051	0.705423	0.659162	0.791541	0.777972
3520	0.781083	0.691824	0.935847	0.916667	0.944882	0.786282	0.667536	0.687892	0.844743	0.738148	0.48984	0.818594	0.774845	0.832837	0.632492	0.837838	0.829868	0.930599	0.84152	0.892814	0.793569	0.707763	0.643939	0.836435	0.762076	0.694171	0.575194	0.881894	0.889592	0.804865	0.697323	0.659042	0.791379	0.77778
3530	0.774981	0.691824	0.935135	0.907658	0.933071	0.785929	0.676109	0.693006	0.839175	0.749173	0.49852	0.818594	0.766304	0.829603	0.621451	0.854826	0.836349	0.930599	0.853568	0.893174	0.799352	0.725114	0.64899	0.839047	0.765666	0.692441	0.587597	0.880234	0.888442	0.804865	0.698805	0.662723	0.793096	0.779612
3540	0.79405	0.698113	0.937464	0.900901	0.948819	0.777444	0.676109	0.688222	0.841795	0.740169	0.495364	0.808673	0.766304	0.828884	0.637224	0.817761	0.84445	0.937539	0.850788	0.887896	0.798475	0.710502	0.666667	0.832191	0.762728	0.697457	0.575194	0.88536	0.888442	0.822001	0.703645	0.656144	0.791374	0.777807
3550	0.794813	0.704403	0.933066	0.891892	0.933071	0.782217	0.655609	0.700099	0.841467	0.738148	0.488065	0.81113	0.756211	0.829705	0.654574	0.826255	0.834729	0.925552	0.847081	0.889515	0.790152	0.704718	0.64899	0.840026	0.760661	0.705241	0.617054	0.880884	0.894192	0.797125	0.699891	0.656325	0.790041	0.776389
3560	0.800915	0.704403	0.935071	0.907658	0.935039	0.77656	0.670145	0.693336	0.849984	0.737229	0.498718	0.816515	0.774068	0.831502	0.648265	0.850193	0.834999	0.929968	0.853568	0.889455	0.791466	0.715373	0.666667	0.83317	0.768277	0.690192	0.582946	0.879295	0.888442	0.817026	0.699891	0.655541	0.791329	0.777754
3570	0.778032	0.685535	0.936623	0.912162	0.935039	0.782393	0.6694	0.696305	0.84114	0.742558	0.49852	0.814342	0.788043	0.830783	0.656151	0.829344	0.8431	0.927445	0.846154	0.895094	0.797161	0.703501	0.643939	0.852432	0.765013	0.699879	0.581395	0.881606	0.886717	0.804865	0.698607	0.663387	0.793212	0.779735
3580	0.768116	0.691824	0.931385	0.900901	0.929134	0.780803	0.681327	0.688552	0.844743	0.736861	0.499112	0.811697	0.76941	0.831554	0.638801	0.844015	0.835269	0.927445	0.832252	0.891075	0.791115	0.710198	0.646465	0.844923	0.769691	0.687078	0.581395	0.882472	0.882691	0.791598	0.690013	0.660309	0.790219	0.776571
3590	0.779558	0.672956	0.933389	0.900901	0.938976	0.769312	0.676109	0.693171	0.84245	0.737229	0.492208	0.815193	0.774845	0.831913	0.616719	0.839382	0.846071	0.927445	0.843373	0.886516	0.796197	0.706545	0.643939	0.839373	0.764252	0.686213	0.623256	0.884204	0.884416	0.812051	0.704238	0.663991	0.791513	0.777928
3600	0.768116	0.716981	0.934877	0.891892	0.919291	0.785222	0.674618	0.688882	0.829676	0.731533	0.495956	0.81661	0.76087	0.831297	0.605678	0.846332	0.824467	0.915457	0.8443	0.890115	0.791816	0.718417	0.641414	0.83872	0.753481	0.682754	0.595349	0.883122	0.87119	0.807076	0.692285	0.657412	0.788908	0.775167
3610	0.778032	0.698113	0.934424	0.882883	0.948819	0.77709	0.679463	0.699109	0.828366	0.748071	0.484514	0.821145	0.776398	0.823596	0.615142	0.850193	0.828517	0.935016	0.843373	0.890595	0.793043	0.709285	0.651515	0.841332	0.756636	0.682754	0.607752	0.880595	0.891317	0.815368	0.70078	0.65542	0.789763	0.776084
3620	0.786423	0.698113	0.933519	0.914414	0.931102	0.78805	0.686545	0.698449	0.833606	0.745314	0.479384	0.812358	0.753882	0.834326	0.641956	0.849421	0.835539	0.940694	0.84152	0.892394	0.795847	0.719939	0.671717	0.847862	0.775457	0.689154	0.609302	0.88572	0.897067	0.812051	0.699002	0.661154	0.793529	0.78007
3630	0.792525	0.685535	0.938563	0.880631	0.929134	0.778858	0.653373	0.687892	0.840157	0.739985	0.492208	0.814153	0.770963	0.826471	0.640379	0.865637	0.827707	0.922397	0.834106	0.891435	0.789626	0.708067	0.65404	0.84982	0.768712	0.688808	0.578295	0.883194	0.880966	0.778331	0.705325	0.656325	0.790252	0.776597
3640	0.781083	0.666667	0.93423	0.903153	0.931102	0.785575	0.6694	0.692346	0.839175	0.7319	0.491418	0.814059	0.77795	0.828011	0.637224	0.849421	0.826627	0.933123	0.835032	0.889455	0.796811	0.698935	0.659091	0.846556	0.761205	0.683965	0.572093	0.881678	0.891892	0.79215	0.696928	0.651799	0.789058	0.775342
3650	0.776506	0.666667	0.935135	0.903153	0.950787	0.773732	0.674618	0.690696	0.840485	0.735024	0.488065	0.813114	0.782609	0.826112	0.648265	0.833977	0.839319	0.929968	0.839666	0.893774	0.793306	0.712024	0.646465	0.840353	0.768059	0.693825	0.590698	0.882039	0.895917	0.816473	0.696928	0.658015	0.790691	0.777067
3660	0.784897	0.672956	0.934812	0.891892	0.94685	0.782924	0.664555	0.69614	0.838847	0.747152	0.478004	0.814059	0.761646	0.82606	0.648265	0.815444	0.837969	0.92429	0.850788	0.891255	0.788662	0.715373	0.65404	0.839373	0.75805	0.690711	0.545736	0.879656	0.880966	0.793809	0.699397	0.655662	0.788952	0.775199
3670	0.778795	0.698113	0.934618	0.88964	0.944882	0.785575	0.674991	0.684593	0.837864	0.736678	0.481752	0.81746	0.798913	0.830578	0.649842	0.828571	0.833918	0.927445	0.839666	0.895094	0.792517	0.700457	0.638889	0.830558	0.766754	0.691057	0.537984	0.880884	0.878666	0.809287	0.698212	0.664836	0.791035	0.777423
3680	0.768116	0.679245	0.935976	0.912162	0.950787	0.783808	0.670518	0.690696	0.840812	0.743477	0.489446	0.819255	0.759317	0.827292	0.646688	0.844788	0.835539	0.935647	0.833179	0.895094	0.796986	0.702892	0.641414	0.834802	0.753808	0.687943	0.603101	0.881317	0.885566	0.803206	0.702065	0.659645	0.79098	0.777353
3690	0.797864	0.698113	0.936817	0.878378	0.933071	0.777974	0.660082	0.69482	0.83983	0.742558	0.473269	0.813398	0.753106	0.826933	0.619874	0.837838	0.832028	0.934385	0.839666	0.891195	0.797862	0.713546	0.628788	0.836108	0.75805	0.691057	0.590698	0.883194	0.892467	0.807629	0.69673	0.658015	0.789796	0.77609
3700	0.768879	0.660377	0.9363	0.927928	0.937008	0.780979	0.661573	0.700099	0.84507	0.743109	0.493391	0.814531	0.763975	0.830681	0.643533	0.835521	0.833648	0.938801	0.845227	0.895154	0.797599	0.709893	0.646465	0.8508	0.757724	0.686213	0.60155	0.882905	0.898217	0.803206	0.699101	0.663085	0.792357	0.778828
3710	0.757437	0.660377	0.937787	0.896396	0.942913	0.774616	0.678718	0.696635	0.842778	0.730246	0.493194	0.816327	0.787267	0.829551	0.637224	0.850193	0.84229	0.919874	0.848007	0.892634	0.800053	0.711111	0.631313	0.845576	0.76262	0.682062	0.55969	0.884349	0.876941	0.822554	0.702065	0.658498	0.79174	0.778181
3720	0.776506	0.685535	0.933131	0.912162	0.942913	0.782217	0.678345	0.689376	0.834589	0.743844	0.491813	0.81746	0.768634	0.826522	0.643533	0.840927	0.833648	0.921136	0.840593	0.895753	0.794708	0.705327	0.628788	0.8508	0.751958	0.686732	0.568992	0.886731	0.891317	0.814262	0.70404	0.659826	0.791152	0.777554
3730	0.781846	0.616352	0.935006	0.905405	0.923228	0.777444	0.672009	0.691026	0.836882	0.735024	0.491418	0.811886	0.771739	0.828576	0.643533	0.839382	0.838239	0.934385	0.813716	0.897193	0.802506	0.712329	0.651515	0.83872	0.762946	0.692787	0.604651	0.877635	0.899367	0.796573	0.707103	0.658438	0.791474	0.777884
3740	0.781083	0.716981	0.934489	0.925676	0.931102	0.774262	0.662318	0.69581	0.846381	0.744947	0.494575	0.821145	0.754658	0.822466	0.634069	0.8139	0.829058	0.937539	0.846154	0.895753	0.795934	0.717808	0.659091	0.819785	0.759138	0.69469	0.624806	0.879079	0.898217	0.817579	0.694853	0.656024	0.790213	0.776539
3750	0.770404	0.654088	0.933713	0.914414	0.940945	0.775146	0.670891	0.687067	0.826728	0.737045	0.485303	0.811791	0.778727	0.829859	0.611987	0.842471	0.830948	0.919874	0.823911	0.893474	0.798037	0.712024	0.671717	0.84427	0.766971	0.691403	0.609302	0.882111	0.884991	0.799337	0.70246	0.659826	0.790541	0.776893
3760	0.769641	0.698113	0.934683	0.846847	0.938976	0.79247	0.659337	0.6968	0.844088	0.738148	0.493786	0.811602	0.761646	0.829551	0.643533	0.820849	0.832028	0.927445	0.830399	0.892394	0.79462	0.714155	0.638889	0.830558	0.760335	0.683619	0.596899	0.878646	0.894192	0.813709	0.693273	0.660249	0.789941	0.77626
3770	0.773455	0.691824	0.932678	0.815315	0.940945	0.783277	0.653373	0.691851	0.845726	0.741088	0.476623	0.813776	0.776398	0.827754	0.626183	0.836293	0.834188	0.926814	0.850788	0.892035	0.797074	0.715068	0.651515	0.840679	0.759465	0.679294	0.590698	0.880884	0.883841	0.820343	0.698014	0.667431	0.790257	0.776599
3780	0.782609	0.672956	0.934618	0.817568	0.938976	0.771787	0.6694	0.687562	0.835899	0.735575	0.494378	0.813398	0.777174	0.830219	0.648265	0.836293	0.829868	0.927445	0.829472	0.890295	0.79094	0.707458	0.631313	0.842964	0.76893	0.68604	0.567442	0.883122	0.883841	0.814815	0.700385	0.654273	0.789452	0.775735
3790	0.781083	0.641509	0.933131	0.81982	0.950787	0.770196	0.662691	0.69416	0.830658	0.741272	0.484316	0.81746	0.75	0.826471	0.624606	0.848649	0.84121	0.938801	0.805375	0.891975	0.795934	0.710198	0.626263	0.842638	0.763708	0.687251	0.573643	0.874314	0.87234	0.799337	0.697916	0.661094	0.788874	0.775115
3800	0.77193	0.685535	0.936106	0.867117	0.942913	0.77603	0.659337	0.69449	0.848018	0.740353	0.485303	0.812642	0.743789	0.830116	0.643533	0.83166	0.834729	0.93817	0.845227	0.886036	0.796197	0.69376	0.65404	0.831864	0.755004	0.687078	0.59845	0.880884	0.87234	0.80984	0.696138	0.658317	0.788686	0.774919
3810	0.770404	0.672956	0.936817	0.84009	0.931102	0.774616	0.666045	0.692676	0.822142	0.732084	0.481949	0.810185	0.754658	0.824366	0.602524	0.832432	0.84148	0.928707	0.86469	0.889395	0.794007	0.710807	0.590909	0.848841	0.757615	0.688289	0.586047	0.874892	0.875791	0.819237	0.701571	0.659464	0.788019	0.774222
3820	0.76659	0.641509	0.933971	0.853604	0.92126	0.783984	0.664182	0.688552	0.833934	0.731165	0.503847	0.812831	0.756211	0.830732	0.61041	0.841699	0.834459	0.936909	0.817424	0.891795	0.793832	0.706545	0.633838	0.847862	0.757071	0.686213	0.607752	0.883555	0.877516	0.795467	0.704435	0.659705	0.790057	0.776361
3830	0.779558	0.698113	0.9363	0.833333	0.929134	0.785752	0.6653	0.69779	0.834261	0.742925	0.508384	0.812642	0.749224	0.83181	0.635647	0.849421	0.829058	0.931861	0.836886	0.893714	0.791904	0.708067	0.636364	0.841332	0.760988	0.682581	0.568992	0.879223	0.866015	0.80597	0.70246	0.657955	0.790718	0.777082
3840	0.774218	0.666667	0.936946	0.833333	0.94685	0.776206	0.671636	0.689211	0.833606	0.729327	0.492799	0.810374	0.753882	0.829551	0.652997	0.823166	0.832298	0.935016	0.833179	0.889875	0.794094	0.704718	0.664141	0.837088	0.758703	0.684484	0.576744	0.879945	0.880391	0.805417	0.699299	0.661094	0.788985	0.775232
3850	0.768116	0.647799	0.935265	0.817568	0.925197	0.781863	0.666418	0.690531	0.835572	0.726204	0.484316	0.813587	0.776398	0.824161	0.618297	0.84556	0.834729	0.941956	0.835959	0.890415	0.792167	0.716286	0.608586	0.811623	0.756092	0.681197	0.593798	0.881533	0.879816	0.809287	0.701768	0.660128	0.788069	0.774258
3860	0.768879	0.628931	0.933001	0.837838	0.927165	0.771964	0.667909	0.678984	0.837209	0.735391	0.484908	0.808673	0.756988	0.828473	0.637224	0.816216	0.827167	0.930599	0.8443	0.895034	0.799527	0.707154	0.641414	0.832844	0.753699	0.685867	0.590698	0.879223	0.86659	0.807076	0.70572	0.655118	0.787863	0.77406
3870	0.754386	0.691824	0.93824	0.844595	0.938976	0.777974	0.667536	0.689706	0.829348	0.73337	0.484711	0.810563	0.782609	0.82642	0.618297	0.840154	0.832568	0.926814	0.816497	0.892155	0.796898	0.722679	0.638889	0.836108	0.754569	0.69123	0.578295	0.879079	0.868315	0.797678	0.694557	0.659102	0.788469	0.77469
3880	0.784134	0.685535	0.933389	0.804054	0.935039	0.793353	0.661946	0.689541	0.836554	0.733186	0.484711	0.812547	0.78028	0.831143	0.604101	0.827027	0.831758	0.916719	0.850788	0.895154	0.796022	0.714155	0.623737	0.841006	0.757615	0.694344	0.584496	0.883555	0.878091	0.813709	0.695545	0.659585	0.790324	0.776662
