# Supplementary material for: Identifying Lung Cancer Cell Markers with Machine Learning Methods and Single-Cell RNA-Seq Data
Source: Life (Basel). 2021 Sep 9;11(9):940. doi: 10.3390/life11090940 (PMC8467493; doi:10.3390/life11090940)
Supplement: Supplementary file 1 [file life-11-00940-s001.zip › life-1315588-supplementary/life-1315588-sup/Table S3.xlsx]

## Sheet: Table S3
Rules_0	passed counts:8164
node_0: feature_name=TPSB2	feature_id[808].value <= threshold=4.079666376113892
node_1: feature_name=CLDN5	feature_id[1726].value <= threshold=0.9071065187454224
node_2: feature_name=DCN	feature_id[790].value <= threshold=2.4562822580337524
node_3: feature_name=CD79A	feature_id[8].value <= threshold=1.0170210003852844
node_4: feature_name=TRAC	feature_id[13].value <= threshold=1.6213043332099915
node_5: feature_name=TYROBP	feature_id[0].value <= threshold=2.3450556993484497
node_6: feature_name=SFTPC	feature_id[423].value <= threshold=0.20159686356782913
node_7: feature_name=CCL5	feature_id[56].value <= threshold=9.193412552122027e-06
node_8: feature_name=PCSK1N	feature_id[284].value > threshold=0.9753523468971252
node_3272: feature_name=RPS4Y1	feature_id[197].value <= threshold=0.0008923891582526267
node_3273: feature_name=RPL39	feature_id[252].value <= threshold=6.317683696746826
node_3274: feature_name=IGFBP7	feature_id[520].value <= threshold=3.8297518491744995
node_3275: feature_name=LSP1	feature_id[764].value <= threshold=0.6939899325370789
node_3276: feature_name=POLR2L	feature_id[489].value <= threshold=5.066135883331299
node_3277: feature_name=CTSE	feature_id[1032].value <= threshold=1.368097186088562
node_3278: feature_name=TYROBP	feature_id[0].value <= threshold=1.902594268321991
node_3279: feature_name=CAPS	feature_id[1804].value <= threshold=4.679426908493042
node_3280: feature_name=FCGR2B	feature_id[713].value <= threshold=0.002083746250718832
node_3281: feature_name=SFTPB	feature_id[247].value <= threshold=6.334426164627075
node_3282: feature_name=SCGB3A2	feature_id[589].value <= threshold=4.300204515457153
node_3283: feature_name=VIM	feature_id[21].value <= threshold=6.300256729125977
node_3284: feature_name=CD3E	feature_id[18].value <= threshold=1.9404598474502563
node_3285: feature_name=CEACAM6	feature_id[112].value <= threshold=4.5344085693359375
node_3286: feature_name=C1QB	feature_id[63].value <= threshold=4.410860300064087
node_3287: feature_name=RPL41	feature_id[171].value <= threshold=7.320397853851318
node_3288: feature_name=CPM	feature_id[919].value <= threshold=3.7451648712158203
node_3289: feature_name=SCGB1A1	feature_id[241].value <= threshold=1.143344223499298
node_3290: feature_name=EGR1	feature_id[706].value <= threshold=4.6071836948394775
node_3291: feature_name=C15orf48	feature_id[361].value <= threshold=5.000056266784668
node_3292: feature_name=C1S	feature_id[731].value <= threshold=2.3207486867904663
node_3293: feature_name=IGKC	feature_id[96].value <= threshold=5.357637405395508
node_3294: feature_name=MS4A2	feature_id[874].value <= threshold=0.9649576544761658
node_3295: feature_name=TM4SF1	feature_id[110].value <= threshold=4.483240604400635
node_3296: feature_name=TMIGD3	feature_id[1519].value <= threshold=2.1222996711730957
node_3297: feature_name=TLR4	feature_id[943].value <= threshold=1.24526047706604
node_3298: feature_name=TCL1A	feature_id[877].value <= threshold=0.2294112890958786
node_3299: feature_name=G0S2	feature_id[892].value <= threshold=4.532361745834351
node_3300: feature_name=IFI6	feature_id[1232].value <= threshold=4.408264636993408
node_3301: feature_name=C19orf33	feature_id[209].value <= threshold=3.7974202632904053
node_3302: feature_name=MORF4L1	feature_id[1308].value <= threshold=4.577338218688965
node_3303: feature_name=CEACAM5	feature_id[1163].value <= threshold=4.3691322803497314
node_3304: feature_name=CLEC7A	feature_id[132].value <= threshold=2.2650787830352783
node_3305: feature_name=IRX2	feature_id[1137].value <= threshold=2.9403300285339355
node_3306: feature_name=KLRB1	feature_id[311].value <= threshold=1.4945862293243408
node_3307: feature_name=ARHGAP18	feature_id[463].value <= threshold=3.5870343446731567
node_3308: feature_name=SWAP70	feature_id[1764].value <= threshold=3.174743890762329
node_3309: feature_name=RPL41	feature_id[171].value <= threshold=7.118817090988159
node_3310: feature_name=CREB5	feature_id[1837].value <= threshold=3.9734405279159546
node_3311: feature_name=IFI44L	feature_id[1711].value <= threshold=4.047557473182678
node_3312: feature_name=SAMSN1	feature_id[685].value <= threshold=0.9744854867458344
node_3313: feature_name=PDK4	feature_id[1605].value <= threshold=2.8032031059265137
node_3314: feature_name=HOPX	feature_id[359].value <= threshold=5.158931493759155
node_3315: feature_name=TRAC	feature_id[13].value <= threshold=1.4486820697784424
node_3316: feature_name=TNNC2	feature_id[1799].value <= threshold=3.9276307821273804
node_3317: feature_name=PLAT	feature_id[1613].value <= threshold=4.517822027206421
node_3318: feature_name=MT-CO1	feature_id[717].value <= threshold=8.884811401367188
node_3319: feature_name=SPP1	feature_id[313].value <= threshold=4.356306791305542
node_3320: feature_name=RPL12	feature_id[766].value <= threshold=6.875416278839111
node_3321: feature_name=LSP1	feature_id[764].value <= threshold=0.672852098941803
node_3322: feature_name=LILRB1	feature_id[1521].value <= threshold=0.24168480932712555
Class: 2
Rules_1	passed counts:6081
node_0: feature_name=TPSB2	feature_id[808].value <= threshold=4.079666376113892
node_1: feature_name=CLDN5	feature_id[1726].value <= threshold=0.9071065187454224
node_2: feature_name=DCN	feature_id[790].value <= threshold=2.4562822580337524
node_3: feature_name=CD79A	feature_id[8].value <= threshold=1.0170210003852844
node_4: feature_name=TRAC	feature_id[13].value > threshold=1.6213043332099915
node_17700: feature_name=SPP1	feature_id[313].value <= threshold=5.9891781347687356e-05
node_17701: feature_name=SFTPC	feature_id[423].value <= threshold=8.275989239336923e-05
node_17702: feature_name=RPS27	feature_id[33].value > threshold=7.316316366195679
node_27488: feature_name=TPT1	feature_id[1220].value <= threshold=6.486199855804443
node_27489: feature_name=MT2A	feature_id[1532].value <= threshold=3.48695969581604
node_27490: feature_name=GZMH	feature_id[258].value <= threshold=0.016592828556895256
node_27491: feature_name=S100A9	feature_id[98].value <= threshold=0.03378862142562866
node_27492: feature_name=HLA-DRA	feature_id[2].value <= threshold=3.907803773880005
node_27493: feature_name=SFTPB	feature_id[247].value <= threshold=0.007899229414761066
node_27494: feature_name=S100A8	feature_id[269].value <= threshold=0.016040582209825516
node_27495: feature_name=FXYD3	feature_id[102].value <= threshold=0.0844702422618866
node_27496: feature_name=CEACAM6	feature_id[112].value <= threshold=0.001945889089256525
node_27497: feature_name=CCL2	feature_id[728].value <= threshold=0.021200310438871384
node_27498: feature_name=SCGB1A1	feature_id[241].value <= threshold=0.08693096786737442
node_27499: feature_name=IFI27	feature_id[543].value <= threshold=0.001495660049840808
node_27500: feature_name=KRT19	feature_id[37].value <= threshold=0.013140568509697914
node_27501: feature_name=MT-CO2	feature_id[332].value <= threshold=5.162807941436768
node_27502: feature_name=LDHA	feature_id[219].value <= threshold=3.6221437454223633
node_27503: feature_name=SFTPA1	feature_id[1024].value <= threshold=0.8623709082603455
node_27504: feature_name=CRYAB	feature_id[1803].value <= threshold=0.9902313947677612
node_27505: feature_name=MGST1	feature_id[53].value <= threshold=0.6061633229255676
node_27506: feature_name=SRGN	feature_id[3].value <= threshold=6.105799198150635
node_27507: feature_name=MUC1	feature_id[34].value <= threshold=2.0931254625320435
node_27508: feature_name=FAM177A1	feature_id[1534].value <= threshold=3.9045265913009644
node_27509: feature_name=CCL18	feature_id[658].value <= threshold=2.077984094619751
node_27510: feature_name=SCGB3A1	feature_id[1618].value <= threshold=0.04542592540383339
node_27511: feature_name=ERRFI1	feature_id[351].value <= threshold=2.3982675075531006
node_27512: feature_name=CREM	feature_id[528].value <= threshold=4.290819406509399
node_27513: feature_name=CXCL2	feature_id[315].value <= threshold=1.8632495999336243
node_27514: feature_name=IGHG3	feature_id[601].value <= threshold=7.57387900352478
node_27515: feature_name=AQP5	feature_id[1603].value <= threshold=0.2304825335741043
node_27516: feature_name=PDZK1IP1	feature_id[237].value <= threshold=0.07374031096696854
node_27517: feature_name=S100A14	feature_id[77].value <= threshold=1.1030125617980957
node_27518: feature_name=WFDC2	feature_id[49].value <= threshold=1.730420470237732
node_27519: feature_name=GDF15	feature_id[353].value <= threshold=0.844319224357605
node_27520: feature_name=CLDN3	feature_id[122].value <= threshold=0.5808020830154419
node_27521: feature_name=C19orf33	feature_id[209].value <= threshold=2.0829129219055176
node_27522: feature_name=SFTPA2	feature_id[1060].value <= threshold=0.9886803030967712
node_27523: feature_name=PHLDA3	feature_id[374].value <= threshold=2.7087368965148926
node_27524: feature_name=LAMA4	feature_id[1851].value <= threshold=0.8964017629623413
node_27525: feature_name=KRT7	feature_id[79].value <= threshold=1.8370292782783508
node_27526: feature_name=IL1B	feature_id[308].value <= threshold=1.8237248659133911
node_27527: feature_name=SLPI	feature_id[156].value <= threshold=0.15154804289340973
node_27528: feature_name=ALDH3B1	feature_id[1177].value <= threshold=0.9536437392234802
node_27529: feature_name=FCGR1A	feature_id[213].value <= threshold=0.26067057251930237
node_27530: feature_name=MT2A	feature_id[1532].value <= threshold=2.86187481880188
node_27531: feature_name=PSMB9	feature_id[1541].value <= threshold=4.467860698699951
node_27532: feature_name=PPIA	feature_id[1714].value <= threshold=5.573584079742432
node_27533: feature_name=TCEB2	feature_id[544].value <= threshold=4.669580698013306
node_27534: feature_name=CAPG	feature_id[178].value <= threshold=3.926242470741272
node_27535: feature_name=VCAN	feature_id[555].value <= threshold=1.0945146083831787
node_27536: feature_name=PITX1	feature_id[1408].value <= threshold=2.353313684463501
node_27537: feature_name=AMOTL2	feature_id[1391].value <= threshold=1.1894888877868652
node_27538: feature_name=SEZ6L2	feature_id[653].value <= threshold=2.1502383947372437
node_27539: feature_name=HK3	feature_id[1376].value <= threshold=1.0597777366638184
node_27540: feature_name=PHLDA2	feature_id[261].value <= threshold=3.4817453622817993
node_27541: feature_name=RNASE2	feature_id[1692].value <= threshold=1.0145787000656128
node_27542: feature_name=COL1A2	feature_id[828].value <= threshold=0.8513952493667603
node_27543: feature_name=RNASET2	feature_id[1087].value <= threshold=4.624269008636475
node_27544: feature_name=AQP1	feature_id[767].value <= threshold=1.8981579542160034
node_27545: feature_name=RND3	feature_id[600].value <= threshold=0.8745043277740479
node_27546: feature_name=CTGF	feature_id[1312].value <= threshold=2.1668205857276917
node_27547: feature_name=CCDC80	feature_id[1078].value <= threshold=1.0218555927276611
node_27548: feature_name=TLCD1	feature_id[1175].value <= threshold=2.567955255508423
node_27549: feature_name=RBP4	feature_id[1526].value <= threshold=0.8516207337379456
node_27550: feature_name=TPSB2	feature_id[808].value <= threshold=2.2375903129577637
node_27551: feature_name=CIRBP	feature_id[1268].value <= threshold=5.067941188812256
node_27552: feature_name=LILRB4	feature_id[271].value <= threshold=0.9009814858436584
node_27553: feature_name=TNNT1	feature_id[802].value <= threshold=1.1415128707885742
node_27554: feature_name=PON3	feature_id[758].value <= threshold=0.8027237057685852
node_27555: feature_name=CLDN4	feature_id[27].value <= threshold=1.9260067343711853
node_27556: feature_name=TREM1	feature_id[206].value <= threshold=0.888140082359314
node_27557: feature_name=AGR2	feature_id[99].value <= threshold=0.8734288811683655
node_27558: feature_name=PCOLCE2	feature_id[783].value <= threshold=0.6916082501411438
node_27559: feature_name=COBLL1	feature_id[1718].value <= threshold=2.020665407180786
node_27560: feature_name=RARRES2	feature_id[906].value <= threshold=1.8946975469589233
node_27561: feature_name=COBLL1	feature_id[1718].value <= threshold=0.05035259947180748
node_27562: feature_name=MS4A1	feature_id[46].value <= threshold=3.5199577808380127
node_27563: feature_name=OSM	feature_id[1878].value <= threshold=3.2080612182617188
node_27564: feature_name=RPL18A	feature_id[300].value <= threshold=7.187854051589966
node_27565: feature_name=RBP1	feature_id[1629].value <= threshold=0.018354883417487144
node_27566: feature_name=CD3E	feature_id[18].value <= threshold=5.267622232437134
node_27567: feature_name=CA2	feature_id[1581].value <= threshold=1.8588975071907043
node_27568: feature_name=SIRPA	feature_id[337].value <= threshold=0.8199406862258911
node_27569: feature_name=FCGR3A	feature_id[93].value <= threshold=1.795753836631775
node_27570: feature_name=PAWR	feature_id[842].value <= threshold=0.6800665855407715
node_27571: feature_name=FASN	feature_id[1272].value <= threshold=2.294864296913147
node_27572: feature_name=MGLL	feature_id[350].value <= threshold=1.7812222838401794
node_27573: feature_name=ST14	feature_id[527].value <= threshold=1.9188411235809326
node_27574: feature_name=KRT8	feature_id[28].value <= threshold=2.471045136451721
node_27575: feature_name=RP5-1171I10.5	feature_id[1825].value <= threshold=3.5682836771011353
node_27576: feature_name=PHLDA2	feature_id[261].value <= threshold=2.4253573417663574
node_27577: feature_name=TPT1	feature_id[1220].value <= threshold=6.484861612319946
node_27578: feature_name=C1QB	feature_id[63].value <= threshold=1.5928152799606323
node_27579: feature_name=CCRL2	feature_id[1212].value <= threshold=1.7241514921188354
node_27580: feature_name=SMARCD3	feature_id[1860].value <= threshold=2.200746178627014
node_27581: feature_name=MPST	feature_id[1611].value <= threshold=2.692699432373047
node_27582: feature_name=RPS3	feature_id[181].value <= threshold=7.2327446937561035
node_27583: feature_name=SLC22A31	feature_id[358].value <= threshold=1.683498740196228
node_27584: feature_name=CCL18	feature_id[658].value <= threshold=1.8307626247406006
node_27585: feature_name=SCD	feature_id[517].value <= threshold=1.4195149540901184
node_27586: feature_name=C15orf48	feature_id[361].value <= threshold=1.663166880607605
node_27587: feature_name=LGALS3	feature_id[199].value <= threshold=2.71852707862854
Class: 13
Rules_2	passed counts:5721
node_0: feature_name=TPSB2	feature_id[808].value <= threshold=4.079666376113892
node_1: feature_name=CLDN5	feature_id[1726].value <= threshold=0.9071065187454224
node_2: feature_name=DCN	feature_id[790].value <= threshold=2.4562822580337524
node_3: feature_name=CD79A	feature_id[8].value <= threshold=1.0170210003852844
node_4: feature_name=TRAC	feature_id[13].value <= threshold=1.6213043332099915
node_5: feature_name=TYROBP	feature_id[0].value > threshold=2.3450556993484497
node_6753: feature_name=SFTPC	feature_id[423].value > threshold=0.00031742981263960246
node_15277: feature_name=GZMB	feature_id[314].value <= threshold=1.9904283285140991
node_15278: feature_name=IGKC	feature_id[96].value <= threshold=0.9778383374214172
node_15279: feature_name=S100A4	feature_id[48].value > threshold=4.082399129867554
node_15769: feature_name=MT-ND2	feature_id[523].value > threshold=5.133406639099121
node_16041: feature_name=SFTA2	feature_id[68].value <= threshold=1.6644746661186218
node_16042: feature_name=SFTPC	feature_id[423].value > threshold=0.8947669863700867
node_16156: feature_name=FXYD3	feature_id[102].value <= threshold=1.3839625120162964
node_16157: feature_name=HMOX1	feature_id[557].value <= threshold=3.646103024482727
node_16158: feature_name=CCL5	feature_id[56].value <= threshold=4.294262647628784
node_16159: feature_name=TPSAB1	feature_id[709].value <= threshold=2.780921459197998
node_16160: feature_name=OSMR	feature_id[629].value <= threshold=1.237267792224884
node_16161: feature_name=IGHG3	feature_id[601].value <= threshold=0.006178567185997963
node_16162: feature_name=SFTPB	feature_id[247].value <= threshold=3.414322853088379
node_16163: feature_name=TRAC	feature_id[13].value <= threshold=1.0505497455596924
node_16164: feature_name=RAMP2	feature_id[1523].value <= threshold=2.0216570496559143
node_16165: feature_name=LURAP1L	feature_id[1601].value <= threshold=0.7451843023300171
node_16166: feature_name=APOE	feature_id[188].value <= threshold=7.109103679656982
node_16167: feature_name=EMP2	feature_id[97].value <= threshold=2.908773422241211
node_16168: feature_name=RPS13	feature_id[582].value <= threshold=6.371788501739502
node_16169: feature_name=IGHG4	feature_id[934].value <= threshold=0.22668014466762543
node_16170: feature_name=SFN	feature_id[235].value <= threshold=0.387360081076622
node_16171: feature_name=PBXIP1	feature_id[1844].value <= threshold=2.599900245666504
node_16172: feature_name=NKG7	feature_id[137].value <= threshold=3.9487223625183105
node_16173: feature_name=SCGB1A1	feature_id[241].value > threshold=0.37065547704696655
node_16365: feature_name=LTB	feature_id[84].value <= threshold=3.882179617881775
node_16366: feature_name=TMEM30B	feature_id[855].value <= threshold=0.6038113832473755
node_16367: feature_name=RDX	feature_id[1762].value <= threshold=3.023290276527405
node_16368: feature_name=PRF1	feature_id[412].value <= threshold=2.091846227645874
node_16369: feature_name=RAB25	feature_id[69].value <= threshold=1.0215635299682617
node_16370: feature_name=CCNJL	feature_id[1516].value <= threshold=0.6373419463634491
node_16371: feature_name=MS4A1	feature_id[46].value <= threshold=0.06932328082621098
node_16372: feature_name=SCIMP	feature_id[772].value <= threshold=2.7613083124160767
node_16373: feature_name=TMEM30B	feature_id[855].value <= threshold=0.07997699081897736
node_16374: feature_name=IGKC	feature_id[96].value <= threshold=0.9660234451293945
Class: 19
Rules_3	passed counts:4490
node_0: feature_name=TPSB2	feature_id[808].value <= threshold=4.079666376113892
node_1: feature_name=CLDN5	feature_id[1726].value <= threshold=0.9071065187454224
node_2: feature_name=DCN	feature_id[790].value <= threshold=2.4562822580337524
node_3: feature_name=CD79A	feature_id[8].value <= threshold=1.0170210003852844
node_4: feature_name=TRAC	feature_id[13].value <= threshold=1.6213043332099915
node_5: feature_name=TYROBP	feature_id[0].value <= threshold=2.3450556993484497
node_6: feature_name=SFTPC	feature_id[423].value <= threshold=0.20159686356782913
node_7: feature_name=CCL5	feature_id[56].value <= threshold=9.193412552122027e-06
node_8: feature_name=PCSK1N	feature_id[284].value <= threshold=0.9753523468971252
node_9: feature_name=SCGB3A2	feature_id[589].value > threshold=0.46971701085567474
node_3063: feature_name=FAM20C	feature_id[1530].value <= threshold=0.001452902884921059
node_3064: feature_name=SCGB1A1	feature_id[241].value <= threshold=1.7946452498435974
node_3065: feature_name=PON2	feature_id[272].value <= threshold=3.9681469202041626
node_3066: feature_name=RPLP1	feature_id[909].value > threshold=5.89631986618042
node_3142: feature_name=CD52	feature_id[1].value <= threshold=2.3578938245773315
node_3143: feature_name=SPI1	feature_id[43].value <= threshold=1.982475996017456
node_3144: feature_name=LGALS1	feature_id[35].value <= threshold=4.6408631801605225
node_3145: feature_name=RPS15A	feature_id[107].value <= threshold=6.702577590942383
node_3146: feature_name=FAM177A1	feature_id[1534].value <= threshold=3.4060215950012207
node_3147: feature_name=NDUFS6	feature_id[1274].value <= threshold=4.544126987457275
node_3148: feature_name=CTSE	feature_id[1032].value <= threshold=3.9119110107421875
node_3149: feature_name=NDN	feature_id[1768].value <= threshold=1.8427274823188782
node_3150: feature_name=RPS2	feature_id[668].value > threshold=1.7994381785392761
node_3154: feature_name=HLA-DMB	feature_id[182].value <= threshold=2.7772295475006104
node_3155: feature_name=VAMP5	feature_id[1756].value <= threshold=3.196730375289917
node_3156: feature_name=A2M	feature_id[450].value <= threshold=2.151500940322876
node_3157: feature_name=TNFRSF13B	feature_id[1239].value <= threshold=0.8667210936546326
node_3158: feature_name=CD14	feature_id[127].value <= threshold=2.0565073490142822
node_3159: feature_name=BLK	feature_id[1058].value <= threshold=0.24719780683517456
node_3160: feature_name=SLCO2B1	feature_id[287].value <= threshold=0.7702412009239197
node_3161: feature_name=RUNX1	feature_id[1690].value <= threshold=3.749564290046692
node_3162: feature_name=RPS26	feature_id[651].value <= threshold=5.151931047439575
node_3163: feature_name=MT-ND5	feature_id[1174].value <= threshold=5.8597095012664795
node_3164: feature_name=NCKAP1L	feature_id[1295].value <= threshold=2.3526525497436523
node_3165: feature_name=SLC1A3	feature_id[1784].value <= threshold=0.23782169818878174
Class: 27
Rules_4	passed counts:2748
node_0: feature_name=TPSB2	feature_id[808].value <= threshold=4.079666376113892
node_1: feature_name=CLDN5	feature_id[1726].value <= threshold=0.9071065187454224
node_2: feature_name=DCN	feature_id[790].value <= threshold=2.4562822580337524
node_3: feature_name=CD79A	feature_id[8].value <= threshold=1.0170210003852844
node_4: feature_name=TRAC	feature_id[13].value <= threshold=1.6213043332099915
node_5: feature_name=TYROBP	feature_id[0].value > threshold=2.3450556993484497
node_6753: feature_name=SFTPC	feature_id[423].value > threshold=0.00031742981263960246
node_15277: feature_name=GZMB	feature_id[314].value <= threshold=1.9904283285140991
node_15278: feature_name=IGKC	feature_id[96].value <= threshold=0.9778383374214172
node_15279: feature_name=S100A4	feature_id[48].value > threshold=4.082399129867554
node_15769: feature_name=MT-ND2	feature_id[523].value > threshold=5.133406639099121
node_16041: feature_name=SFTA2	feature_id[68].value <= threshold=1.6644746661186218
node_16042: feature_name=SFTPC	feature_id[423].value > threshold=0.8947669863700867
node_16156: feature_name=FXYD3	feature_id[102].value <= threshold=1.3839625120162964
node_16157: feature_name=HMOX1	feature_id[557].value <= threshold=3.646103024482727
node_16158: feature_name=CCL5	feature_id[56].value <= threshold=4.294262647628784
node_16159: feature_name=TPSAB1	feature_id[709].value <= threshold=2.780921459197998
node_16160: feature_name=OSMR	feature_id[629].value <= threshold=1.237267792224884
node_16161: feature_name=IGHG3	feature_id[601].value <= threshold=0.006178567185997963
node_16162: feature_name=SFTPB	feature_id[247].value <= threshold=3.414322853088379
node_16163: feature_name=TRAC	feature_id[13].value <= threshold=1.0505497455596924
node_16164: feature_name=RAMP2	feature_id[1523].value <= threshold=2.0216570496559143
node_16165: feature_name=LURAP1L	feature_id[1601].value <= threshold=0.7451843023300171
node_16166: feature_name=APOE	feature_id[188].value <= threshold=7.109103679656982
node_16167: feature_name=EMP2	feature_id[97].value <= threshold=2.908773422241211
node_16168: feature_name=RPS13	feature_id[582].value <= threshold=6.371788501739502
node_16169: feature_name=IGHG4	feature_id[934].value <= threshold=0.22668014466762543
node_16170: feature_name=SFN	feature_id[235].value <= threshold=0.387360081076622
node_16171: feature_name=PBXIP1	feature_id[1844].value <= threshold=2.599900245666504
node_16172: feature_name=NKG7	feature_id[137].value <= threshold=3.9487223625183105
node_16173: feature_name=SCGB1A1	feature_id[241].value <= threshold=0.37065547704696655
node_16174: feature_name=CRABP2	feature_id[179].value <= threshold=1.0454276502132416
node_16175: feature_name=FAM20A	feature_id[1053].value <= threshold=0.2937602698802948
node_16176: feature_name=TSPAN8	feature_id[1171].value <= threshold=0.9240385890007019
node_16177: feature_name=IGLC2	feature_id[347].value <= threshold=0.14938810467720032
node_16178: feature_name=IGHM	feature_id[417].value <= threshold=0.8229566514492035
node_16179: feature_name=TPI1	feature_id[158].value <= threshold=4.320052146911621
node_16180: feature_name=ADGRF1	feature_id[1051].value <= threshold=0.4369231313467026
node_16181: feature_name=TMEM98	feature_id[444].value <= threshold=1.2430229783058167
node_16182: feature_name=ARL4C	feature_id[757].value <= threshold=3.6947872638702393
node_16183: feature_name=FYN	feature_id[468].value <= threshold=2.8079569339752197
node_16184: feature_name=SFTPC	feature_id[423].value > threshold=1.0078079104423523
node_16194: feature_name=IL32	feature_id[25].value <= threshold=4.238385200500488
node_16195: feature_name=ITGA3	feature_id[392].value <= threshold=1.909115195274353
node_16196: feature_name=TPBG	feature_id[1114].value <= threshold=1.9187451601028442
node_16197: feature_name=HTRA1	feature_id[1238].value <= threshold=1.805967092514038
node_16198: feature_name=PLS3	feature_id[360].value <= threshold=1.6831591129302979
node_16199: feature_name=HSP90AA1	feature_id[1620].value <= threshold=6.1471076011657715
node_16200: feature_name=OASL	feature_id[1679].value <= threshold=3.521588444709778
node_16201: feature_name=ENO1	feature_id[449].value <= threshold=4.53502082824707
node_16202: feature_name=CTSD	feature_id[32].value <= threshold=7.110732078552246
node_16203: feature_name=IGFBP2	feature_id[913].value <= threshold=4.242555141448975
node_16204: feature_name=NR2F6	feature_id[514].value <= threshold=1.3939067125320435
node_16205: feature_name=CEACAM6	feature_id[112].value <= threshold=0.8110018968582153
node_16206: feature_name=CD93	feature_id[981].value <= threshold=4.118793725967407
node_16207: feature_name=NOTCH3	feature_id[1849].value <= threshold=1.025068074464798
node_16208: feature_name=AIF1	feature_id[15].value <= threshold=6.3914453983306885
node_16209: feature_name=SERPINF1	feature_id[922].value <= threshold=3.249425768852234
node_16210: feature_name=EFNA1	feature_id[198].value <= threshold=1.5101385712623596
node_16211: feature_name=RAB25	feature_id[69].value <= threshold=1.4889099597930908
node_16212: feature_name=SHROOM3	feature_id[1012].value <= threshold=1.33741956949234
node_16213: feature_name=MUC5B	feature_id[998].value <= threshold=0.624250203371048
node_16214: feature_name=KRT15	feature_id[1211].value <= threshold=1.0430941879749298
node_16215: feature_name=PEG10	feature_id[1193].value <= threshold=0.9451344609260559
node_16216: feature_name=MS4A1	feature_id[46].value <= threshold=0.10846850275993347
node_16217: feature_name=EFHD2	feature_id[1116].value <= threshold=3.686886191368103
node_16218: feature_name=TPSAB1	feature_id[709].value <= threshold=0.6284826397895813
node_16219: feature_name=RND3	feature_id[600].value <= threshold=4.183542490005493
node_16220: feature_name=ARL4C	feature_id[757].value <= threshold=3.5720587968826294
node_16221: feature_name=PLPP2	feature_id[202].value <= threshold=1.106055498123169
node_16222: feature_name=IFI27	feature_id[543].value <= threshold=6.327888250350952
node_16223: feature_name=HLA-DRA	feature_id[2].value > threshold=2.5236825942993164
node_16227: feature_name=RAB25	feature_id[69].value <= threshold=0.7466607093811035
node_16228: feature_name=COL6A1	feature_id[1007].value <= threshold=1.3946216702461243
node_16229: feature_name=FTH1	feature_id[17].value <= threshold=9.7710599899292
node_16230: feature_name=ARPC1B	feature_id[627].value <= threshold=4.613855838775635
Class: 19
Rules_5	passed counts:2472
node_0: feature_name=TPSB2	feature_id[808].value <= threshold=4.079666376113892
node_1: feature_name=CLDN5	feature_id[1726].value <= threshold=0.9071065187454224
node_2: feature_name=DCN	feature_id[790].value <= threshold=2.4562822580337524
node_3: feature_name=CD79A	feature_id[8].value <= threshold=1.0170210003852844
node_4: feature_name=TRAC	feature_id[13].value <= threshold=1.6213043332099915
node_5: feature_name=TYROBP	feature_id[0].value > threshold=2.3450556993484497
node_6753: feature_name=SFTPC	feature_id[423].value > threshold=0.00031742981263960246
node_15277: feature_name=GZMB	feature_id[314].value > threshold=1.9904283285140991
node_17355: feature_name=CD74	feature_id[12].value <= threshold=5.465204477310181
node_17356: feature_name=IGKC	feature_id[96].value <= threshold=2.9833980798721313
node_17357: feature_name=MT-CO1	feature_id[717].value > threshold=3.706323266029358
node_17375: feature_name=YAP1	feature_id[556].value <= threshold=0.013195328414440155
node_17376: feature_name=FTL	feature_id[22].value <= threshold=6.729163646697998
node_17377: feature_name=RNASE1	feature_id[253].value <= threshold=2.9370886087417603
node_17378: feature_name=G0S2	feature_id[892].value <= threshold=3.2768994569778442
node_17379: feature_name=SPP1	feature_id[313].value <= threshold=0.024585852399468422
node_17380: feature_name=PLA2G7	feature_id[1273].value <= threshold=0.038397565484046936
node_17381: feature_name=B2M	feature_id[10].value > threshold=6.570642948150635
node_17387: feature_name=DUSP4	feature_id[1697].value <= threshold=2.4159058332443237
node_17388: feature_name=APOE	feature_id[188].value <= threshold=4.0242438316345215
node_17389: feature_name=REL	feature_id[1659].value <= threshold=5.5431225299835205
node_17390: feature_name=SEZ6L2	feature_id[653].value <= threshold=2.7013704776763916
node_17391: feature_name=SLC34A2	feature_id[85].value <= threshold=2.912169337272644
node_17392: feature_name=PPIA	feature_id[1714].value <= threshold=5.205810785293579
node_17393: feature_name=MYO5C	feature_id[1166].value <= threshold=1.193305253982544
node_17394: feature_name=MAL	feature_id[1411].value <= threshold=0.0010371619137004018
node_17395: feature_name=IGHG4	feature_id[934].value <= threshold=1.9944844841957092
node_17396: feature_name=EHF	feature_id[498].value <= threshold=0.370811402797699
node_17397: feature_name=SFTA2	feature_id[68].value <= threshold=3.6025348901748657
node_17398: feature_name=SFN	feature_id[235].value <= threshold=1.0087437629699707
node_17399: feature_name=RPS18	feature_id[331].value <= threshold=7.1740593910217285
node_17400: feature_name=RGL4	feature_id[1788].value <= threshold=3.2335493564605713
node_17401: feature_name=IGHG3	feature_id[601].value <= threshold=2.2722346782684326
node_17402: feature_name=LPL	feature_id[591].value <= threshold=3.0399694442749023
node_17403: feature_name=GNLY	feature_id[813].value <= threshold=8.126433849334717
node_17404: feature_name=PRDX1	feature_id[291].value <= threshold=3.9944305419921875
node_17405: feature_name=TTC39A	feature_id[1501].value <= threshold=2.2972036600112915
node_17406: feature_name=PTGER4	feature_id[1399].value <= threshold=5.005156993865967
node_17407: feature_name=SMIM22	feature_id[72].value <= threshold=3.201606869697571
node_17408: feature_name=RPS11	feature_id[876].value <= threshold=6.135991811752319
node_17409: feature_name=CD36	feature_id[1208].value <= threshold=2.742287039756775
node_17410: feature_name=IGLC2	feature_id[347].value <= threshold=3.3347694873809814
node_17411: feature_name=CTTN	feature_id[196].value <= threshold=1.67257958650589
node_17412: feature_name=SMPDL3A	feature_id[1817].value <= threshold=2.279752492904663
node_17413: feature_name=HES4	feature_id[901].value <= threshold=4.2458884716033936
node_17414: feature_name=CMTM8	feature_id[814].value <= threshold=2.2414761781692505
node_17415: feature_name=BCL2A1	feature_id[419].value <= threshold=4.141548156738281
node_17416: feature_name=EVA1A	feature_id[854].value <= threshold=2.035973072052002
node_17417: feature_name=TMPRSS2	feature_id[862].value <= threshold=1.9603793621063232
node_17418: feature_name=TPD52	feature_id[1472].value <= threshold=3.7339837551116943
node_17419: feature_name=LINC00511	feature_id[1332].value <= threshold=0.9924914836883545
node_17420: feature_name=MT-CO3	feature_id[406].value <= threshold=7.993277311325073
node_17421: feature_name=TTC39A	feature_id[1501].value <= threshold=0.4921824038028717
node_17422: feature_name=MT2A	feature_id[1532].value <= threshold=8.809002876281738
node_17423: feature_name=KCNE3	feature_id[1669].value <= threshold=1.8645294308662415
node_17424: feature_name=SLC44A4	feature_id[871].value <= threshold=1.738353192806244
node_17425: feature_name=ABCC3	feature_id[451].value <= threshold=1.999911904335022
node_17426: feature_name=CPM	feature_id[919].value <= threshold=2.2308011054992676
node_17427: feature_name=TMEM258	feature_id[1118].value <= threshold=3.860465884208679
node_17428: feature_name=LUM	feature_id[949].value <= threshold=1.6773402094841003
node_17429: feature_name=COL1A1	feature_id[598].value <= threshold=1.907786786556244
node_17430: feature_name=SCNN1A	feature_id[442].value <= threshold=1.3686938285827637
node_17431: feature_name=TCEB2	feature_id[544].value <= threshold=4.269762277603149
Class: 20
Rules_6	passed counts:2435
node_0: feature_name=TPSB2	feature_id[808].value <= threshold=4.079666376113892
node_1: feature_name=CLDN5	feature_id[1726].value <= threshold=0.9071065187454224
node_2: feature_name=DCN	feature_id[790].value <= threshold=2.4562822580337524
node_3: feature_name=CD79A	feature_id[8].value <= threshold=1.0170210003852844
node_4: feature_name=TRAC	feature_id[13].value > threshold=1.6213043332099915
node_17700: feature_name=SPP1	feature_id[313].value <= threshold=5.9891781347687356e-05
node_17701: feature_name=SFTPC	feature_id[423].value <= threshold=8.275989239336923e-05
node_17702: feature_name=RPS27	feature_id[33].value <= threshold=7.316316366195679
node_17703: feature_name=DUSP1	feature_id[532].value <= threshold=2.110129237174988
node_17704: feature_name=APOE	feature_id[188].value <= threshold=4.108172288397327e-05
node_17705: feature_name=TXNIP	feature_id[1705].value > threshold=0.0004392919363453984
node_19359: feature_name=APOC1	feature_id[76].value <= threshold=0.0001736172998789698
node_19360: feature_name=MT-ND2	feature_id[523].value > threshold=4.700222969055176
node_20090: feature_name=SCGB3A1	feature_id[1618].value <= threshold=0.013373512774705887
node_20091: feature_name=HSPA1B	feature_id[1602].value <= threshold=0.008258896530605853
node_20092: feature_name=RGS1	feature_id[326].value <= threshold=3.0192981958389282
node_20093: feature_name=EHD2	feature_id[1088].value <= threshold=0.006114734802395105
node_20094: feature_name=C4BPA	feature_id[705].value <= threshold=0.004116966389119625
node_20095: feature_name=FOS	feature_id[262].value <= threshold=2.3368194103240967
node_20096: feature_name=CST3	feature_id[20].value <= threshold=3.6350232362747192
node_20097: feature_name=CIRBP	feature_id[1268].value > threshold=2.3549435138702393
node_20495: feature_name=IGKC	feature_id[96].value <= threshold=3.843093156814575
node_20496: feature_name=PRF1	feature_id[412].value <= threshold=3.344489812850952
node_20497: feature_name=C8orf4	feature_id[168].value <= threshold=0.048623841255903244
node_20498: feature_name=SCGB1A1	feature_id[241].value <= threshold=1.008888602256775
node_20499: feature_name=IFIT3	feature_id[1876].value <= threshold=2.7762041091918945
node_20500: feature_name=ID1	feature_id[534].value <= threshold=3.2714645862579346
node_20501: feature_name=TFEC	feature_id[710].value <= threshold=0.2191952019929886
node_20502: feature_name=ZNF331	feature_id[1258].value <= threshold=2.4656792879104614
node_20503: feature_name=GIMAP7	feature_id[116].value <= threshold=3.190497398376465
node_20504: feature_name=SRGN	feature_id[3].value <= threshold=4.735247850418091
node_20505: feature_name=C16orf89	feature_id[407].value <= threshold=0.2887968122959137
node_20506: feature_name=CD40LG	feature_id[1545].value <= threshold=2.6413239240646362
node_20507: feature_name=PLA2G7	feature_id[1273].value <= threshold=0.26247475296258926
node_20508: feature_name=RPL7	feature_id[879].value > threshold=3.2131457328796387
node_20514: feature_name=TNFRSF13C	feature_id[298].value <= threshold=2.6827619075775146
node_20515: feature_name=SPON2	feature_id[1286].value <= threshold=2.6038507223129272
node_20516: feature_name=RPL11	feature_id[312].value <= threshold=6.985201120376587
node_20517: feature_name=TNC	feature_id[1338].value <= threshold=1.0474658012390137
node_20518: feature_name=TRBC2	feature_id[65].value <= threshold=5.215130805969238
node_20519: feature_name=TIMP1	feature_id[327].value <= threshold=5.003608465194702
node_20520: feature_name=C1QB	feature_id[63].value <= threshold=3.4321913719177246
node_20521: feature_name=RPL3	feature_id[120].value <= threshold=7.054819822311401
node_20522: feature_name=CLEC11A	feature_id[1823].value <= threshold=2.0437918305397034
node_20523: feature_name=RGCC	feature_id[289].value <= threshold=4.496208429336548
node_20524: feature_name=PFN1	feature_id[501].value <= threshold=5.897875785827637
node_20525: feature_name=ANXA1	feature_id[66].value <= threshold=4.400613307952881
node_20526: feature_name=H3F3B	feature_id[1787].value > threshold=0.0067408145405352116
node_20536: feature_name=AC079767.4	feature_id[1670].value <= threshold=1.9268611669540405
node_20537: feature_name=FRMD4A	feature_id[1407].value <= threshold=1.0051612257957458
node_20538: feature_name=STK4	feature_id[519].value <= threshold=4.18372917175293
node_20539: feature_name=RPS9	feature_id[1812].value <= threshold=6.332257986068726
node_20540: feature_name=NUPR1	feature_id[242].value <= threshold=0.7151769399642944
node_20541: feature_name=ICOS	feature_id[1288].value <= threshold=3.348908305168152
node_20542: feature_name=FAM198B	feature_id[1663].value <= threshold=1.5844993591308594
node_20543: feature_name=RGS13	feature_id[1327].value <= threshold=1.4836711883544922
node_20544: feature_name=ALDH1A1	feature_id[540].value <= threshold=0.6943865716457367
node_20545: feature_name=CSTA	feature_id[74].value <= threshold=2.3687926530838013
node_20546: feature_name=MUC4	feature_id[969].value <= threshold=1.9766542315483093
node_20547: feature_name=ST3GAL4	feature_id[1868].value <= threshold=2.6370431184768677
node_20548: feature_name=HSP90AA1	feature_id[1620].value <= threshold=5.697886943817139
node_20549: feature_name=OSBPL1A	feature_id[1371].value <= threshold=2.6627800464630127
node_20550: feature_name=RPS28	feature_id[135].value <= threshold=6.679837226867676
node_20551: feature_name=LTBR	feature_id[947].value <= threshold=2.4537322521209717
node_20552: feature_name=HOMER3	feature_id[1571].value <= threshold=2.0924617648124695
node_20553: feature_name=GSTO1	feature_id[466].value <= threshold=3.641643524169922
node_20554: feature_name=CLEC12A	feature_id[485].value <= threshold=3.2488980293273926
node_20555: feature_name=SEC61G	feature_id[410].value <= threshold=3.8475948572158813
node_20556: feature_name=CTSW	feature_id[421].value <= threshold=4.61990213394165
node_20557: feature_name=AKR1C3	feature_id[1713].value <= threshold=2.0679571628570557
node_20558: feature_name=RPL38	feature_id[982].value <= threshold=5.897561073303223
node_20559: feature_name=SERPINF1	feature_id[922].value <= threshold=2.541744828224182
node_20560: feature_name=BTK	feature_id[628].value <= threshold=1.2428482174873352
node_20561: feature_name=SSR2	feature_id[1772].value <= threshold=4.085422992706299
node_20562: feature_name=EEF1B2	feature_id[978].value <= threshold=5.820448637008667
node_20563: feature_name=RPL34	feature_id[73].value <= threshold=7.197331190109253
node_20564: feature_name=CORO1C	feature_id[737].value <= threshold=2.137639105319977
node_20565: feature_name=SFTPD	feature_id[594].value <= threshold=1.1569492518901825
node_20566: feature_name=PDZK1IP1	feature_id[237].value <= threshold=1.2945314347743988
node_20567: feature_name=SHROOM3	feature_id[1012].value <= threshold=1.5563279390335083
node_20568: feature_name=PEBP4	feature_id[1782].value <= threshold=1.706713318824768
node_20569: feature_name=SMPDL3A	feature_id[1817].value <= threshold=0.9135884046554565
node_20570: feature_name=CLDN7	feature_id[166].value <= threshold=1.8410597443580627
node_20571: feature_name=JUNB	feature_id[641].value <= threshold=5.75
node_20572: feature_name=DDAH1	feature_id[715].value <= threshold=1.7866370677947998
node_20573: feature_name=FYB	feature_id[187].value <= threshold=4.4757444858551025
node_20574: feature_name=TRIM2	feature_id[574].value <= threshold=1.882823407649994
node_20575: feature_name=AHNAK2	feature_id[1765].value <= threshold=0.62826007604599
node_20576: feature_name=RRBP1	feature_id[1520].value <= threshold=2.4888267517089844
node_20577: feature_name=LY6D	feature_id[1162].value <= threshold=1.3353334665298462
node_20578: feature_name=VASN	feature_id[1686].value <= threshold=1.2721437215805054
node_20579: feature_name=PTGS1	feature_id[1665].value <= threshold=0.6165254712104797
node_20580: feature_name=IGKC	feature_id[96].value <= threshold=3.6630128622055054
node_20581: feature_name=RASSF4	feature_id[702].value <= threshold=0.4883217215538025
node_20582: feature_name=PLBD1	feature_id[267].value <= threshold=1.2029160857200623
Class: 24
Rules_7	passed counts:2350
node_0: feature_name=TPSB2	feature_id[808].value <= threshold=4.079666376113892
node_1: feature_name=CLDN5	feature_id[1726].value <= threshold=0.9071065187454224
node_2: feature_name=DCN	feature_id[790].value <= threshold=2.4562822580337524
node_3: feature_name=CD79A	feature_id[8].value <= threshold=1.0170210003852844
node_4: feature_name=TRAC	feature_id[13].value > threshold=1.6213043332099915
node_17700: feature_name=SPP1	feature_id[313].value <= threshold=5.9891781347687356e-05
node_17701: feature_name=SFTPC	feature_id[423].value <= threshold=8.275989239336923e-05
node_17702: feature_name=RPS27	feature_id[33].value <= threshold=7.316316366195679
node_17703: feature_name=DUSP1	feature_id[532].value > threshold=2.110129237174988
node_22895: feature_name=IGKC	feature_id[96].value > threshold=2.1546943187713623
node_25469: feature_name=DUSP4	feature_id[1697].value <= threshold=2.1210438013076782
node_25470: feature_name=SFTPB	feature_id[247].value <= threshold=0.05932758189737797
node_25471: feature_name=SPI1	feature_id[43].value <= threshold=0.0004273036902304739
node_25472: feature_name=SCGB3A2	feature_id[589].value <= threshold=1.093445897102356
node_25473: feature_name=DNAJB1	feature_id[1421].value > threshold=2.7437318563461304
node_26413: feature_name=CREM	feature_id[528].value <= threshold=4.1623854637146
node_26414: feature_name=CCL2	feature_id[728].value <= threshold=0.053366370499134064
node_26415: feature_name=MGP	feature_id[552].value <= threshold=0.03659182786941528
node_26416: feature_name=SFTPA1	feature_id[1024].value <= threshold=0.8845384046435356
node_26417: feature_name=SH3BGRL3	feature_id[274].value <= threshold=4.216048002243042
node_26418: feature_name=WFDC2	feature_id[49].value <= threshold=1.7817562222480774
node_26419: feature_name=HLA-DRA	feature_id[2].value <= threshold=4.808959722518921
node_26420: feature_name=SLPI	feature_id[156].value <= threshold=0.45937323570251465
node_26421: feature_name=SCGB3A1	feature_id[1618].value <= threshold=1.5457024574279785
node_26422: feature_name=CCL18	feature_id[658].value <= threshold=2.22042977809906
node_26423: feature_name=VIM	feature_id[21].value <= threshold=5.0448689460754395
node_26424: feature_name=C15orf48	feature_id[361].value <= threshold=0.04008275270462036
node_26425: feature_name=CXCL2	feature_id[315].value <= threshold=2.0915054082870483
node_26426: feature_name=SFTPA2	feature_id[1060].value <= threshold=0.8068027496337891
node_26427: feature_name=RNASE1	feature_id[253].value <= threshold=1.6244202852249146
node_26428: feature_name=APOE	feature_id[188].value <= threshold=4.085414171218872
node_26429: feature_name=KRT7	feature_id[79].value <= threshold=1.2138301134109497
node_26430: feature_name=TPSB2	feature_id[808].value <= threshold=2.3503201007843018
node_26431: feature_name=AGR2	feature_id[99].value <= threshold=1.0853835344314575
node_26432: feature_name=FN1	feature_id[208].value <= threshold=1.752570629119873
node_26433: feature_name=TPT1	feature_id[1220].value <= threshold=6.796464204788208
node_26434: feature_name=TM4SF1	feature_id[110].value <= threshold=0.29808714985847473
node_26435: feature_name=RARRES2	feature_id[906].value <= threshold=1.6420814990997314
node_26436: feature_name=CXCL17	feature_id[153].value <= threshold=0.966122567653656
node_26437: feature_name=JCHAIN	feature_id[721].value <= threshold=4.937880516052246
node_26438: feature_name=PYCARD	feature_id[471].value <= threshold=3.5430325269699097
node_26439: feature_name=C19orf33	feature_id[209].value <= threshold=0.9275565147399902
node_26440: feature_name=MYL6	feature_id[474].value <= threshold=5.051038026809692
node_26441: feature_name=CTSL	feature_id[405].value <= threshold=2.1478729248046875
node_26442: feature_name=S100A8	feature_id[269].value <= threshold=1.5586101412773132
node_26443: feature_name=GNG11	feature_id[1132].value <= threshold=1.8982173800468445
node_26444: feature_name=MUC1	feature_id[34].value <= threshold=0.974783718585968
node_26445: feature_name=VAMP5	feature_id[1756].value <= threshold=3.735690951347351
node_26446: feature_name=CLDN4	feature_id[27].value <= threshold=1.104034662246704
node_26447: feature_name=MARCH1	feature_id[349].value <= threshold=2.0902634859085083
node_26448: feature_name=EPAS1	feature_id[838].value <= threshold=2.4902859926223755
node_26449: feature_name=MGST3	feature_id[1463].value <= threshold=3.4841126203536987
node_26450: feature_name=S100A4	feature_id[48].value <= threshold=6.2957868576049805
node_26451: feature_name=IFIT3	feature_id[1876].value <= threshold=3.627048373222351
node_26452: feature_name=SLCO2B1	feature_id[287].value <= threshold=2.109938144683838
node_26453: feature_name=TNS1	feature_id[1468].value <= threshold=1.9052850008010864
node_26454: feature_name=MMP7	feature_id[748].value <= threshold=1.410271406173706
node_26455: feature_name=ADIRF	feature_id[373].value <= threshold=2.4726375341415405
node_26456: feature_name=CEACAM6	feature_id[112].value <= threshold=1.1266765594482422
node_26457: feature_name=HCAR3	feature_id[1725].value <= threshold=0.22787979245185852
node_26458: feature_name=RPL28	feature_id[378].value <= threshold=6.727398633956909
node_26459: feature_name=GCA	feature_id[1405].value <= threshold=3.158856511116028
node_26460: feature_name=CD8A	feature_id[867].value <= threshold=4.624275207519531
node_26461: feature_name=RPL13A	feature_id[101].value <= threshold=7.686831474304199
node_26462: feature_name=LAMTOR4	feature_id[917].value <= threshold=4.197009563446045
node_26463: feature_name=SFTA2	feature_id[68].value <= threshold=1.6050652861595154
node_26464: feature_name=LDHA	feature_id[219].value <= threshold=4.015086531639099
node_26465: feature_name=FAM177A1	feature_id[1534].value <= threshold=4.108952045440674
node_26466: feature_name=GPX1	feature_id[5].value <= threshold=3.609515070915222
node_26467: feature_name=LDLR	feature_id[1592].value <= threshold=3.397924065589905
node_26468: feature_name=HLA-DQA1	feature_id[87].value <= threshold=4.646852493286133
node_26469: feature_name=SAMHD1	feature_id[309].value <= threshold=3.692712187767029
node_26470: feature_name=GPNMB	feature_id[205].value <= threshold=3.386976718902588
node_26471: feature_name=RND3	feature_id[600].value <= threshold=1.1266765594482422
node_26472: feature_name=CLIC4	feature_id[1013].value <= threshold=2.049306273460388
node_26473: feature_name=OCLN	feature_id[615].value <= threshold=2.891571521759033
node_26474: feature_name=UBASH3B	feature_id[1866].value <= threshold=2.915210723876953
node_26475: feature_name=RBP1	feature_id[1629].value <= threshold=2.07440584897995
node_26476: feature_name=DCN	feature_id[790].value <= threshold=1.9483660459518433
node_26477: feature_name=SPARCL1	feature_id[459].value <= threshold=1.224227786064148
node_26478: feature_name=IGHA1	feature_id[546].value <= threshold=5.174634695053101
node_26479: feature_name=SERPINA1	feature_id[75].value <= threshold=2.421761393547058
node_26480: feature_name=MALL	feature_id[141].value <= threshold=1.061453104019165
node_26481: feature_name=RPL41	feature_id[171].value <= threshold=7.536441326141357
node_26482: feature_name=NCKAP1	feature_id[551].value <= threshold=2.521702289581299
node_26483: feature_name=FXYD5	feature_id[570].value <= threshold=5.311376333236694
node_26484: feature_name=BGN	feature_id[995].value <= threshold=1.0851869583129883
node_26485: feature_name=PCOLCE2	feature_id[783].value <= threshold=0.8485878109931946
node_26486: feature_name=SFTPD	feature_id[594].value <= threshold=1.1663026809692383
node_26487: feature_name=COL1A2	feature_id[828].value <= threshold=0.9058732390403748
node_26488: feature_name=VSIG4	feature_id[111].value <= threshold=1.8620710372924805
node_26489: feature_name=CTGF	feature_id[1312].value <= threshold=2.1520864963531494
node_26490: feature_name=SCGB1A1	feature_id[241].value <= threshold=1.1632778644561768
node_26491: feature_name=AQP1	feature_id[767].value <= threshold=1.134691596031189
node_26492: feature_name=FPR3	feature_id[490].value <= threshold=0.035193122923374176
node_26493: feature_name=PVRL2	feature_id[568].value <= threshold=0.8684491515159607
node_26494: feature_name=TYMP	feature_id[228].value <= threshold=4.02955687046051
node_26495: feature_name=SDC4	feature_id[192].value <= threshold=2.0376226902008057
node_26496: feature_name=MRC1	feature_id[142].value <= threshold=1.6958039999008179
node_26497: feature_name=BLNK	feature_id[1459].value <= threshold=2.3680644035339355
node_26498: feature_name=SCGB3A1	feature_id[1618].value <= threshold=0.15767058730125427
node_26499: feature_name=EMP1	feature_id[669].value <= threshold=2.0928993225097656
node_26500: feature_name=SPAG4	feature_id[1751].value <= threshold=1.8206406235694885
node_26501: feature_name=IFT57	feature_id[1112].value <= threshold=2.6875507831573486
node_26502: feature_name=WDR34	feature_id[733].value <= threshold=2.447823166847229
node_26503: feature_name=KRT8	feature_id[28].value <= threshold=0.7902758717536926
node_26504: feature_name=ACSL1	feature_id[1221].value <= threshold=2.2779195308685303
Class: 13
Rules_8	passed counts:2323
node_0: feature_name=TPSB2	feature_id[808].value <= threshold=4.079666376113892
node_1: feature_name=CLDN5	feature_id[1726].value <= threshold=0.9071065187454224
node_2: feature_name=DCN	feature_id[790].value <= threshold=2.4562822580337524
node_3: feature_name=CD79A	feature_id[8].value > threshold=1.0170210003852844
node_32163: feature_name=SFTPC	feature_id[423].value <= threshold=7.655426452402025e-05
node_32164: feature_name=TMSB4X	feature_id[80].value > threshold=6.372738361358643
node_34990: feature_name=RPS27	feature_id[33].value > threshold=7.278685808181763
node_39826: feature_name=SPP1	feature_id[313].value <= threshold=0.001420515705831349
node_39827: feature_name=HLA-DRA	feature_id[2].value > threshold=2.9142173528671265
node_39901: feature_name=NFKBIA	feature_id[492].value <= threshold=3.0905102491378784
node_39902: feature_name=MT2A	feature_id[1532].value <= threshold=2.2116748094558716
node_39903: feature_name=CRYAB	feature_id[1803].value <= threshold=0.018285395577549934
node_39904: feature_name=S100A9	feature_id[98].value <= threshold=0.0030324815306812525
node_39905: feature_name=MECOM	feature_id[1444].value <= threshold=0.11503025144338608
node_39906: feature_name=IFI44L	feature_id[1711].value <= threshold=1.973409354686737
node_39907: feature_name=CCL2	feature_id[728].value <= threshold=0.07230748981237411
node_39908: feature_name=CCL18	feature_id[658].value <= threshold=1.884907066822052
node_39909: feature_name=RPS29	feature_id[64].value > threshold=6.125122547149658
node_40089: feature_name=MMP7	feature_id[748].value <= threshold=0.44325414299964905
node_40090: feature_name=SFTPB	feature_id[247].value <= threshold=0.3960365653038025
node_40091: feature_name=KRT19	feature_id[37].value <= threshold=0.3555089235305786
node_40092: feature_name=SPATS2L	feature_id[856].value <= threshold=0.20982278883457184
node_40093: feature_name=SFTPA2	feature_id[1060].value <= threshold=0.33974114060401917
node_40094: feature_name=SLPI	feature_id[156].value <= threshold=0.038607191294431686
node_40095: feature_name=S100A8	feature_id[269].value <= threshold=0.7104096710681915
node_40096: feature_name=RNASE1	feature_id[253].value <= threshold=0.5190663784742355
node_40097: feature_name=EPSTI1	feature_id[1829].value <= threshold=3.29538893699646
node_40098: feature_name=SCGB3A1	feature_id[1618].value <= threshold=0.06969574838876724
node_40099: feature_name=TPSB2	feature_id[808].value <= threshold=1.6915006041526794
node_40100: feature_name=IL1RN	feature_id[643].value <= threshold=0.31979016214609146
node_40101: feature_name=CDA	feature_id[1716].value <= threshold=0.3816516399383545
node_40102: feature_name=CCL5	feature_id[56].value <= threshold=5.154608488082886
node_40103: feature_name=MUC1	feature_id[34].value <= threshold=0.1251155138015747
node_40104: feature_name=CXCL8	feature_id[194].value <= threshold=1.7269771099090576
node_40105: feature_name=FABP4	feature_id[260].value <= threshold=1.8167182803153992
node_40106: feature_name=SFTPA1	feature_id[1024].value <= threshold=1.0215145349502563
node_40107: feature_name=SCGB3A2	feature_id[589].value <= threshold=0.8577595949172974
node_40108: feature_name=KCNE3	feature_id[1669].value <= threshold=0.5521154403686523
node_40109: feature_name=FN1	feature_id[208].value <= threshold=2.3540607690811157
node_40110: feature_name=IGHG3	feature_id[601].value <= threshold=4.428120374679565
node_40111: feature_name=KRT8	feature_id[28].value <= threshold=1.925559639930725
node_40112: feature_name=PLAC8	feature_id[1083].value <= threshold=4.44357705116272
node_40113: feature_name=TPT1	feature_id[1220].value <= threshold=6.492775201797485
node_40114: feature_name=CXCL3	feature_id[329].value <= threshold=1.7954787611961365
node_40115: feature_name=GATA3	feature_id[1779].value <= threshold=2.273162841796875
node_40116: feature_name=IFIT3	feature_id[1876].value <= threshold=3.4942084550857544
node_40117: feature_name=SRSF3	feature_id[1565].value <= threshold=4.220529556274414
node_40118: feature_name=FCGR1A	feature_id[213].value <= threshold=2.023349702358246
node_40119: feature_name=EVPL	feature_id[1462].value <= threshold=2.1803414821624756
node_40120: feature_name=CLDN1	feature_id[1831].value <= threshold=1.5499924719333649
node_40121: feature_name=NCF1	feature_id[1095].value <= threshold=4.518956184387207
node_40122: feature_name=COL1A2	feature_id[828].value <= threshold=1.1543161869049072
node_40123: feature_name=HK2	feature_id[1409].value <= threshold=2.204118490219116
node_40124: feature_name=SERPING1	feature_id[214].value <= threshold=0.8639979958534241
node_40125: feature_name=AGR2	feature_id[99].value <= threshold=1.0727828741073608
node_40126: feature_name=SOD2	feature_id[403].value <= threshold=3.499024748802185
node_40127: feature_name=KANK2	feature_id[1719].value <= threshold=0.9138350486755371
node_40128: feature_name=CST6	feature_id[1195].value <= threshold=0.7714759111404419
node_40129: feature_name=PDE4C	feature_id[985].value <= threshold=0.9399485886096954
Class: 11
Rules_9	passed counts:1979
node_0: feature_name=TPSB2	feature_id[808].value <= threshold=4.079666376113892
node_1: feature_name=CLDN5	feature_id[1726].value <= threshold=0.9071065187454224
node_2: feature_name=DCN	feature_id[790].value <= threshold=2.4562822580337524
node_3: feature_name=CD79A	feature_id[8].value <= threshold=1.0170210003852844
node_4: feature_name=TRAC	feature_id[13].value <= threshold=1.6213043332099915
node_5: feature_name=TYROBP	feature_id[0].value <= threshold=2.3450556993484497
node_6: feature_name=SFTPC	feature_id[423].value <= threshold=0.20159686356782913
node_7: feature_name=CCL5	feature_id[56].value <= threshold=9.193412552122027e-06
node_8: feature_name=PCSK1N	feature_id[284].value <= threshold=0.9753523468971252
node_9: feature_name=SCGB3A2	feature_id[589].value <= threshold=0.46971701085567474
node_10: feature_name=SERPINA1	feature_id[75].value <= threshold=1.2770110964775085
node_11: feature_name=DEFB1	feature_id[1287].value > threshold=1.2276650667190552
node_2649: feature_name=IGFBP7	feature_id[520].value <= threshold=3.6915154457092285
node_2650: feature_name=CD53	feature_id[818].value <= threshold=0.020165255293250084
node_2651: feature_name=IFI27	feature_id[543].value <= threshold=3.1167348623275757
node_2652: feature_name=IGLC3	feature_id[915].value <= threshold=3.819160223007202
node_2653: feature_name=HOXD1	feature_id[1688].value <= threshold=3.010297417640686
node_2654: feature_name=RPS16	feature_id[1404].value <= threshold=5.98184871673584
node_2655: feature_name=SCGB1A1	feature_id[241].value <= threshold=0.3604334592819214
node_2656: feature_name=HLA-B	feature_id[148].value <= threshold=4.869961500167847
Class: 2
Rules_10	passed counts:1708
node_0: feature_name=TPSB2	feature_id[808].value <= threshold=4.079666376113892
node_1: feature_name=CLDN5	feature_id[1726].value <= threshold=0.9071065187454224
node_2: feature_name=DCN	feature_id[790].value <= threshold=2.4562822580337524
node_3: feature_name=CD79A	feature_id[8].value <= threshold=1.0170210003852844
node_4: feature_name=TRAC	feature_id[13].value > threshold=1.6213043332099915
node_17700: feature_name=SPP1	feature_id[313].value <= threshold=5.9891781347687356e-05
node_17701: feature_name=SFTPC	feature_id[423].value > threshold=8.275989239336923e-05
node_28847: feature_name=IGKC	feature_id[96].value > threshold=2.2312499284744263
node_29851: feature_name=SFTPC	feature_id[423].value <= threshold=4.258832693099976
node_29852: feature_name=MEF2C	feature_id[320].value <= threshold=0.0008142123697325587
node_29853: feature_name=CXCR4	feature_id[115].value > threshold=2.680724024772644
node_29953: feature_name=IGKC	feature_id[96].value > threshold=2.7083104848861694
node_30011: feature_name=HLA-DRA	feature_id[2].value <= threshold=5.524610757827759
node_30012: feature_name=MUC5B	feature_id[998].value <= threshold=0.42303481698036194
node_30013: feature_name=FAM20A	feature_id[1053].value <= threshold=0.3073553442955017
node_30014: feature_name=ARHGAP24	feature_id[1589].value <= threshold=0.0002568194759078324
node_30015: feature_name=HLA-DRB5	feature_id[387].value <= threshold=2.9017916917800903
node_30016: feature_name=LINC00926	feature_id[656].value <= threshold=2.4762258529663086
node_30017: feature_name=SEZ6L2	feature_id[653].value <= threshold=0.0856427475810051
node_30018: feature_name=FCN1	feature_id[811].value <= threshold=3.097918391227722
node_30019: feature_name=CALD1	feature_id[244].value <= threshold=3.256129026412964
node_30020: feature_name=C1QA	feature_id[51].value <= threshold=3.6210544109344482
node_30021: feature_name=SRSF7	feature_id[1142].value <= threshold=5.124333620071411
node_30022: feature_name=FABP4	feature_id[260].value <= threshold=1.9597253203392029
node_30023: feature_name=IFITM3	feature_id[117].value <= threshold=4.038836359977722
node_30024: feature_name=RPL7A	feature_id[1753].value <= threshold=6.007135629653931
node_30025: feature_name=A2M	feature_id[450].value <= threshold=3.5697041749954224
node_30026: feature_name=SEC61B	feature_id[1059].value <= threshold=4.467166185379028
node_30027: feature_name=MALAT1	feature_id[752].value > threshold=4.507245063781738
node_30029: feature_name=GOLT1A	feature_id[849].value <= threshold=1.0351899862289429
node_30030: feature_name=UBA52	feature_id[1233].value <= threshold=5.9127655029296875
node_30031: feature_name=NDUFA1	feature_id[1575].value <= threshold=4.1166510581970215
node_30032: feature_name=ADAP2	feature_id[437].value <= threshold=2.5565662384033203
node_30033: feature_name=PRAM1	feature_id[1003].value <= threshold=2.0383724570274353
node_30034: feature_name=RPS15	feature_id[461].value <= threshold=6.572049379348755
node_30035: feature_name=LILRB4	feature_id[271].value <= threshold=1.6793677806854248
node_30036: feature_name=ANPEP	feature_id[597].value <= threshold=2.1671680212020874
node_30037: feature_name=CRYAB	feature_id[1803].value <= threshold=1.7735198140144348
node_30038: feature_name=CORO1A	feature_id[55].value <= threshold=5.155977964401245
Class: 31
Rules_11	passed counts:1416
node_0: feature_name=TPSB2	feature_id[808].value <= threshold=4.079666376113892
node_1: feature_name=CLDN5	feature_id[1726].value <= threshold=0.9071065187454224
node_2: feature_name=DCN	feature_id[790].value <= threshold=2.4562822580337524
node_3: feature_name=CD79A	feature_id[8].value <= threshold=1.0170210003852844
node_4: feature_name=TRAC	feature_id[13].value <= threshold=1.6213043332099915
node_5: feature_name=TYROBP	feature_id[0].value > threshold=2.3450556993484497
node_6753: feature_name=SFTPC	feature_id[423].value <= threshold=0.00031742981263960246
node_6754: feature_name=SPP1	feature_id[313].value <= threshold=2.055653929710388
node_6755: feature_name=S100A8	feature_id[269].value > threshold=0.43970781564712524
node_10107: feature_name=TMSB10	feature_id[176].value > threshold=6.452716827392578
node_11691: feature_name=CAPG	feature_id[178].value <= threshold=2.703777551651001
node_11692: feature_name=FOSB	feature_id[1129].value <= threshold=2.01438045501709
node_11693: feature_name=HSPA1A	feature_id[1531].value <= threshold=2.3060492277145386
node_11694: feature_name=FABP4	feature_id[260].value <= threshold=0.03503395989537239
node_11695: feature_name=KRT7	feature_id[79].value <= threshold=2.65327250957489
node_11696: feature_name=LGALS2	feature_id[1298].value <= threshold=3.674141764640808
node_11697: feature_name=NFKBIA	feature_id[492].value <= threshold=4.693543910980225
node_11698: feature_name=SFTPB	feature_id[247].value <= threshold=0.010106503963470459
node_11699: feature_name=SCGB1A1	feature_id[241].value <= threshold=0.16717006266117096
node_11700: feature_name=CSTB	feature_id[47].value <= threshold=4.84052038192749
node_11701: feature_name=SFTPA2	feature_id[1060].value <= threshold=0.2127223089337349
node_11702: feature_name=RPS15	feature_id[461].value <= threshold=6.183729648590088
node_11703: feature_name=CD52	feature_id[1].value <= threshold=5.36437201499939
node_11704: feature_name=INHBA	feature_id[454].value <= threshold=1.7942174673080444
node_11705: feature_name=PRF1	feature_id[412].value <= threshold=2.914566159248352
node_11706: feature_name=CD53	feature_id[818].value <= threshold=4.098978757858276
node_11707: feature_name=APOE	feature_id[188].value <= threshold=7.362158298492432
node_11708: feature_name=COL6A3	feature_id[1600].value <= threshold=0.5356290489435196
node_11709: feature_name=CES1	feature_id[525].value <= threshold=1.835324466228485
node_11710: feature_name=MUC1	feature_id[34].value <= threshold=2.4855093955993652
node_11711: feature_name=SCGB3A1	feature_id[1618].value <= threshold=1.2305378913879395
node_11712: feature_name=VEGFA	feature_id[586].value <= threshold=2.1823055744171143
node_11713: feature_name=SCGB3A2	feature_id[589].value <= threshold=0.6998691856861115
node_11714: feature_name=CEBPB	feature_id[691].value <= threshold=4.0004119873046875
node_11715: feature_name=NR2F1	feature_id[1431].value <= threshold=0.08585821092128754
node_11716: feature_name=FOS	feature_id[262].value <= threshold=5.448148250579834
node_11717: feature_name=DCN	feature_id[790].value <= threshold=1.2009533047676086
node_11718: feature_name=PTAFR	feature_id[637].value <= threshold=3.669890522956848
node_11719: feature_name=RPL24	feature_id[1345].value <= threshold=5.475982427597046
node_11720: feature_name=FBP1	feature_id[280].value <= threshold=4.1166534423828125
node_11721: feature_name=IGKC	feature_id[96].value <= threshold=4.188074111938477
node_11722: feature_name=CST6	feature_id[1195].value <= threshold=2.565076231956482
node_11723: feature_name=PLIN2	feature_id[634].value <= threshold=3.8414173126220703
node_11724: feature_name=ACP5	feature_id[348].value <= threshold=3.2445526123046875
node_11725: feature_name=B2M	feature_id[10].value > threshold=2.9570322036743164
node_11727: feature_name=AXL	feature_id[431].value <= threshold=3.3731716871261597
node_11728: feature_name=KCNK1	feature_id[701].value <= threshold=0.7743859589099884
node_11729: feature_name=COL3A1	feature_id[1336].value <= threshold=1.757999300956726
node_11730: feature_name=PLLP	feature_id[1455].value <= threshold=0.1960015743970871
node_11731: feature_name=HSPA1B	feature_id[1602].value <= threshold=2.064219892024994
node_11732: feature_name=BIRC3	feature_id[1323].value <= threshold=4.701437950134277
node_11733: feature_name=ITGA5	feature_id[1742].value <= threshold=2.8305859565734863
node_11734: feature_name=IL7R	feature_id[207].value <= threshold=3.39572811126709
node_11735: feature_name=OSM	feature_id[1878].value <= threshold=3.0961239337921143
node_11736: feature_name=LST1	feature_id[45].value <= threshold=5.806562662124634
node_11737: feature_name=BGN	feature_id[995].value <= threshold=0.22365310788154602
node_11738: feature_name=S100A8	feature_id[269].value > threshold=0.4429963678121567
node_11742: feature_name=RPS18	feature_id[331].value <= threshold=6.739933252334595
Class: 23
Rules_12	passed counts:1375
node_0: feature_name=TPSB2	feature_id[808].value <= threshold=4.079666376113892
node_1: feature_name=CLDN5	feature_id[1726].value <= threshold=0.9071065187454224
node_2: feature_name=DCN	feature_id[790].value <= threshold=2.4562822580337524
node_3: feature_name=CD79A	feature_id[8].value <= threshold=1.0170210003852844
node_4: feature_name=TRAC	feature_id[13].value <= threshold=1.6213043332099915
node_5: feature_name=TYROBP	feature_id[0].value <= threshold=2.3450556993484497
node_6: feature_name=SFTPC	feature_id[423].value > threshold=0.20159686356782913
node_5200: feature_name=IGKC	feature_id[96].value > threshold=1.479481279850006
node_6084: feature_name=ELF3	feature_id[42].value > threshold=0.7253656983375549
node_6510: feature_name=MT2A	feature_id[1532].value <= threshold=2.3425482511520386
node_6511: feature_name=RPL12	feature_id[766].value > threshold=4.739003419876099
node_6611: feature_name=LGALS1	feature_id[35].value <= threshold=2.9769530296325684
node_6612: feature_name=LAPTM5	feature_id[23].value <= threshold=2.7151994705200195
node_6613: feature_name=FABP4	feature_id[260].value <= threshold=0.9200347661972046
node_6614: feature_name=IGFBP2	feature_id[913].value <= threshold=3.7297672033309937
node_6615: feature_name=SLPI	feature_id[156].value <= threshold=8.446744918823242
node_6616: feature_name=SFTPA1	feature_id[1024].value <= threshold=8.193496227264404
node_6617: feature_name=CA2	feature_id[1581].value <= threshold=2.794455409049988
node_6618: feature_name=SPN	feature_id[712].value <= threshold=0.9074369072914124
node_6619: feature_name=FHL2	feature_id[753].value <= threshold=2.6137694120407104
node_6620: feature_name=TPPP3	feature_id[1387].value <= threshold=4.8885345458984375
node_6621: feature_name=PDE4C	feature_id[985].value <= threshold=3.385168671607971
node_6622: feature_name=FCGR3A	feature_id[93].value <= threshold=2.115493357181549
node_6623: feature_name=OSCAR	feature_id[342].value <= threshold=1.1811155676841736
node_6624: feature_name=HLA-DRB5	feature_id[387].value <= threshold=3.8204448223114014
node_6625: feature_name=TMEM125	feature_id[245].value <= threshold=3.057707190513611
node_6626: feature_name=PCOLCE2	feature_id[783].value <= threshold=0.7550527453422546
Class: 27
Rules_13	passed counts:1357
node_0: feature_name=TPSB2	feature_id[808].value <= threshold=4.079666376113892
node_1: feature_name=CLDN5	feature_id[1726].value <= threshold=0.9071065187454224
node_2: feature_name=DCN	feature_id[790].value <= threshold=2.4562822580337524
node_3: feature_name=CD79A	feature_id[8].value <= threshold=1.0170210003852844
node_4: feature_name=TRAC	feature_id[13].value <= threshold=1.6213043332099915
node_5: feature_name=TYROBP	feature_id[0].value > threshold=2.3450556993484497
node_6753: feature_name=SFTPC	feature_id[423].value <= threshold=0.00031742981263960246
node_6754: feature_name=SPP1	feature_id[313].value > threshold=2.055653929710388
node_12574: feature_name=HLA-DRB5	feature_id[387].value > threshold=0.6975223124027252
node_14040: feature_name=ACP5	feature_id[348].value <= threshold=4.267670154571533
node_14041: feature_name=IFI6	feature_id[1232].value > threshold=2.7978620529174805
node_14749: feature_name=ATP5E	feature_id[1494].value <= threshold=4.550993919372559
node_14750: feature_name=HMOX1	feature_id[557].value <= threshold=3.928281545639038
node_14751: feature_name=SCGB3A2	feature_id[589].value <= threshold=0.9474453330039978
node_14752: feature_name=CLEC10A	feature_id[1241].value <= threshold=2.1286667585372925
node_14753: feature_name=IGKC	feature_id[96].value <= threshold=2.5750287771224976
node_14754: feature_name=TFF3	feature_id[1766].value <= threshold=2.4410030841827393
node_14755: feature_name=ATP1B1	feature_id[160].value <= threshold=0.9870524108409882
node_14756: feature_name=HLA-DRB1	feature_id[41].value <= threshold=5.808099985122681
node_14757: feature_name=COTL1	feature_id[191].value <= threshold=4.633162021636963
node_14758: feature_name=LGMN	feature_id[850].value <= threshold=4.754875183105469
node_14759: feature_name=APOE	feature_id[188].value > threshold=0.20435375720262527
node_14789: feature_name=FBLN1	feature_id[1085].value <= threshold=0.00025362896849401295
node_14790: feature_name=HLA-DRA	feature_id[2].value > threshold=1.1451600193977356
node_14794: feature_name=CST3	feature_id[20].value <= threshold=6.035407781600952
node_14795: feature_name=ASS1	feature_id[566].value <= threshold=0.3707299828529358
node_14796: feature_name=HPN	feature_id[1798].value <= threshold=0.7029058039188385
node_14797: feature_name=MPEG1	feature_id[707].value <= threshold=3.1697810888290405
node_14798: feature_name=F13A1	feature_id[1264].value <= threshold=3.3137614727020264
node_14799: feature_name=HSPA1B	feature_id[1602].value <= threshold=5.591824293136597
node_14800: feature_name=S100A13	feature_id[140].value <= threshold=3.5351223945617676
node_14801: feature_name=LEMD1	feature_id[1838].value <= threshold=0.6688538789749146
node_14802: feature_name=CAV2	feature_id[453].value <= threshold=1.678734838962555
node_14803: feature_name=TOM1L1	feature_id[1086].value <= threshold=1.6639670133590698
node_14804: feature_name=VAMP5	feature_id[1756].value <= threshold=3.930042862892151
node_14805: feature_name=FOXA2	feature_id[1373].value <= threshold=0.13786587864160538
node_14806: feature_name=MDFI	feature_id[1717].value <= threshold=0.7827276885509491
node_14807: feature_name=SFTA1P	feature_id[614].value <= threshold=1.2535567879676819
node_14808: feature_name=CLDN3	feature_id[122].value <= threshold=1.7185742855072021
node_14809: feature_name=RMDN3	feature_id[1311].value <= threshold=2.608923077583313
node_14810: feature_name=TMIGD3	feature_id[1519].value <= threshold=3.6255239248275757
node_14811: feature_name=HLA-DRB5	feature_id[387].value > threshold=0.7159369885921478
node_14817: feature_name=MT-CO2	feature_id[332].value <= threshold=8.027148008346558
node_14818: feature_name=PXDN	feature_id[1261].value <= threshold=1.350010633468628
node_14819: feature_name=PRELP	feature_id[1478].value <= threshold=0.5187762975692749
node_14820: feature_name=AP1M2	feature_id[456].value <= threshold=1.3511303663253784
node_14821: feature_name=RGS2	feature_id[1636].value <= threshold=5.780441045761108
node_14822: feature_name=CD36	feature_id[1208].value <= threshold=3.988134980201721
node_14823: feature_name=COBLL1	feature_id[1718].value <= threshold=1.5580726265907288
node_14824: feature_name=DDAH2	feature_id[1476].value <= threshold=3.467613101005554
node_14825: feature_name=TFRC	feature_id[964].value <= threshold=3.5577774047851562
node_14826: feature_name=CYCS	feature_id[1230].value <= threshold=4.633219480514526
node_14827: feature_name=ANP32B	feature_id[1300].value <= threshold=3.7970049381256104
node_14828: feature_name=PRR15L	feature_id[787].value <= threshold=0.3818947970867157
node_14829: feature_name=UBASH3B	feature_id[1866].value <= threshold=2.0057302713394165
node_14830: feature_name=CD6	feature_id[559].value <= threshold=1.2131564021110535
node_14831: feature_name=CFP	feature_id[1607].value <= threshold=2.509470820426941
node_14832: feature_name=C16orf89	feature_id[407].value <= threshold=1.2631374597549438
node_14833: feature_name=EEF1B2	feature_id[978].value <= threshold=4.627248048782349
node_14834: feature_name=HMOX1	feature_id[557].value <= threshold=3.8122849464416504
node_14835: feature_name=ATP5E	feature_id[1494].value <= threshold=4.539935350418091
node_14836: feature_name=NEK6	feature_id[1325].value <= threshold=2.6265006065368652
node_14837: feature_name=SPINK5	feature_id[1305].value <= threshold=0.8329412043094635
node_14838: feature_name=C20orf27	feature_id[1207].value <= threshold=2.2061593532562256
node_14839: feature_name=CD22	feature_id[784].value <= threshold=1.4068958759307861
node_14840: feature_name=HLA-DRB5	feature_id[387].value <= threshold=5.09722900390625
node_14841: feature_name=CLEC10A	feature_id[1241].value <= threshold=1.843085527420044
node_14842: feature_name=HLA-DRB5	feature_id[387].value > threshold=0.7820799350738525
node_14846: feature_name=IGHG1	feature_id[623].value <= threshold=1.5598586797714233
Class: 9
Rules_14	passed counts:1306
node_0: feature_name=TPSB2	feature_id[808].value <= threshold=4.079666376113892
node_1: feature_name=CLDN5	feature_id[1726].value <= threshold=0.9071065187454224
node_2: feature_name=DCN	feature_id[790].value <= threshold=2.4562822580337524
node_3: feature_name=CD79A	feature_id[8].value <= threshold=1.0170210003852844
node_4: feature_name=TRAC	feature_id[13].value > threshold=1.6213043332099915
node_17700: feature_name=SPP1	feature_id[313].value <= threshold=5.9891781347687356e-05
node_17701: feature_name=SFTPC	feature_id[423].value <= threshold=8.275989239336923e-05
node_17702: feature_name=RPS27	feature_id[33].value > threshold=7.316316366195679
node_27488: feature_name=TPT1	feature_id[1220].value <= threshold=6.486199855804443
node_27489: feature_name=MT2A	feature_id[1532].value <= threshold=3.48695969581604
node_27490: feature_name=GZMH	feature_id[258].value <= threshold=0.016592828556895256
node_27491: feature_name=S100A9	feature_id[98].value <= threshold=0.03378862142562866
node_27492: feature_name=HLA-DRA	feature_id[2].value <= threshold=3.907803773880005
node_27493: feature_name=SFTPB	feature_id[247].value <= threshold=0.007899229414761066
node_27494: feature_name=S100A8	feature_id[269].value <= threshold=0.016040582209825516
node_27495: feature_name=FXYD3	feature_id[102].value <= threshold=0.0844702422618866
node_27496: feature_name=CEACAM6	feature_id[112].value <= threshold=0.001945889089256525
node_27497: feature_name=CCL2	feature_id[728].value <= threshold=0.021200310438871384
node_27498: feature_name=SCGB1A1	feature_id[241].value <= threshold=0.08693096786737442
node_27499: feature_name=IFI27	feature_id[543].value <= threshold=0.001495660049840808
node_27500: feature_name=KRT19	feature_id[37].value <= threshold=0.013140568509697914
node_27501: feature_name=MT-CO2	feature_id[332].value > threshold=5.162807941436768
node_27831: feature_name=TPT1	feature_id[1220].value <= threshold=6.229045152664185
node_27832: feature_name=DUSP1	feature_id[532].value > threshold=2.0229753255844116
node_27944: feature_name=CXCL8	feature_id[194].value <= threshold=0.3830522894859314
node_27945: feature_name=IGHA1	feature_id[546].value <= threshold=3.4589948654174805
node_27946: feature_name=GZMB	feature_id[314].value <= threshold=2.504454255104065
node_27947: feature_name=SDC1	feature_id[138].value <= threshold=0.7047749161720276
node_27948: feature_name=SFTPA1	feature_id[1024].value <= threshold=0.9987574815750122
node_27949: feature_name=CLIC3	feature_id[1691].value <= threshold=0.04293952137231827
node_27950: feature_name=CREM	feature_id[528].value <= threshold=4.554315805435181
node_27951: feature_name=CD22	feature_id[784].value <= threshold=2.3273420333862305
node_27952: feature_name=MDK	feature_id[61].value <= threshold=2.148909330368042
node_27953: feature_name=DYNLL1	feature_id[231].value <= threshold=3.8782334327697754
node_27954: feature_name=ELF3	feature_id[42].value <= threshold=0.713356077671051
node_27955: feature_name=BTK	feature_id[628].value <= threshold=0.3235197365283966
node_27956: feature_name=G0S2	feature_id[892].value <= threshold=0.991217315196991
node_27957: feature_name=TFRC	feature_id[964].value <= threshold=3.1677430868148804
node_27958: feature_name=IL4I1	feature_id[1513].value <= threshold=2.187966465950012
node_27959: feature_name=MAL2	feature_id[57].value <= threshold=0.9190378785133362
node_27960: feature_name=TM4SF1	feature_id[110].value <= threshold=1.1602720022201538
node_27961: feature_name=EGFR	feature_id[425].value <= threshold=1.039968729019165
node_27962: feature_name=FUOM	feature_id[903].value <= threshold=2.7497721910476685
node_27963: feature_name=NOL3	feature_id[479].value <= threshold=0.942301869392395
node_27964: feature_name=IRF1	feature_id[1493].value <= threshold=4.110255479812622
node_27965: feature_name=CLDN12	feature_id[1479].value <= threshold=1.5259450674057007
node_27966: feature_name=SERPING1	feature_id[214].value <= threshold=1.011068344116211
node_27967: feature_name=NR2F2	feature_id[924].value <= threshold=0.9135884046554565
node_27968: feature_name=ALDH1A1	feature_id[540].value <= threshold=0.37835994362831116
node_27969: feature_name=LIPH	feature_id[1213].value <= threshold=1.0301234722137451
node_27970: feature_name=CAV2	feature_id[453].value <= threshold=0.9510321617126465
node_27971: feature_name=OSM	feature_id[1878].value <= threshold=2.9170135259628296
node_27972: feature_name=PIK3IP1	feature_id[469].value <= threshold=3.7741726636886597
node_27973: feature_name=RAN	feature_id[1769].value <= threshold=3.8917654752731323
node_27974: feature_name=RPS17	feature_id[650].value > threshold=3.3054696321487427
node_27978: feature_name=CD81	feature_id[881].value <= threshold=2.8451244831085205
node_27979: feature_name=FAM3C	feature_id[938].value <= threshold=2.7312541007995605
node_27980: feature_name=TPSAB1	feature_id[709].value <= threshold=0.9953721761703491
node_27981: feature_name=MESP1	feature_id[1335].value <= threshold=0.8817503452301025
node_27982: feature_name=S100P	feature_id[610].value <= threshold=0.8813847899436951
node_27983: feature_name=RPL17	feature_id[665].value <= threshold=4.490070819854736
node_27984: feature_name=DMKN	feature_id[427].value <= threshold=0.9272833466529846
node_27985: feature_name=S100A13	feature_id[140].value <= threshold=0.8207710385322571
Class: 13
Rules_15	passed counts:1220
node_0: feature_name=TPSB2	feature_id[808].value <= threshold=4.079666376113892
node_1: feature_name=CLDN5	feature_id[1726].value <= threshold=0.9071065187454224
node_2: feature_name=DCN	feature_id[790].value <= threshold=2.4562822580337524
node_3: feature_name=CD79A	feature_id[8].value <= threshold=1.0170210003852844
node_4: feature_name=TRAC	feature_id[13].value <= threshold=1.6213043332099915
node_5: feature_name=TYROBP	feature_id[0].value <= threshold=2.3450556993484497
node_6: feature_name=SFTPC	feature_id[423].value > threshold=0.20159686356782913
node_5200: feature_name=IGKC	feature_id[96].value <= threshold=1.479481279850006
node_5201: feature_name=CYB5A	feature_id[323].value > threshold=2.369171142578125
node_5581: feature_name=HPGD	feature_id[577].value <= threshold=1.3290032744407654
node_5582: feature_name=CXCL14	feature_id[1157].value <= threshold=0.0025699518155306578
node_5583: feature_name=PLAT	feature_id[1613].value <= threshold=1.2724639773368835
node_5584: feature_name=RPL12	feature_id[766].value <= threshold=5.731701135635376
node_5585: feature_name=GNG11	feature_id[1132].value <= threshold=2.665152907371521
node_5586: feature_name=IFITM2	feature_id[878].value <= threshold=3.190801978111267
node_5587: feature_name=TAGLN2	feature_id[507].value <= threshold=4.952732086181641
node_5588: feature_name=RPS27	feature_id[33].value > threshold=0.04764366149902344
node_5594: feature_name=IGHG4	feature_id[934].value <= threshold=0.78707355260849
node_5595: feature_name=CHI3L1	feature_id[1818].value <= threshold=2.465994715690613
node_5596: feature_name=CXCR4	feature_id[115].value <= threshold=3.3185378313064575
node_5597: feature_name=ARPC1B	feature_id[627].value <= threshold=4.293091773986816
node_5598: feature_name=TCL1A	feature_id[877].value <= threshold=0.22451573610305786
node_5599: feature_name=SCGB1A1	feature_id[241].value > threshold=4.690803962148493e-06
node_5749: feature_name=CLDN10	feature_id[832].value <= threshold=2.2387709617614746
node_5750: feature_name=IFI27	feature_id[543].value <= threshold=5.65561056137085
node_5751: feature_name=TNFRSF1B	feature_id[1836].value <= threshold=2.694825291633606
node_5752: feature_name=MESP1	feature_id[1335].value <= threshold=2.731459856033325
node_5753: feature_name=RPL13A	feature_id[101].value <= threshold=6.774041652679443
node_5754: feature_name=DAB2	feature_id[215].value <= threshold=2.6614198684692383
node_5755: feature_name=IGHG1	feature_id[623].value <= threshold=2.1110675930976868
node_5756: feature_name=SIT1	feature_id[895].value <= threshold=1.2521983981132507
node_5757: feature_name=LEF1	feature_id[1107].value <= threshold=1.891875445842743
node_5758: feature_name=GZMK	feature_id[778].value <= threshold=2.6485708951950073
node_5759: feature_name=PDLIM1	feature_id[363].value <= threshold=3.5817445516586304
node_5760: feature_name=S100A13	feature_id[140].value <= threshold=4.442012548446655
node_5761: feature_name=PRELP	feature_id[1478].value <= threshold=1.0927297472953796
node_5762: feature_name=LUM	feature_id[949].value <= threshold=0.03982768394052982
node_5763: feature_name=LY9	feature_id[1276].value <= threshold=0.9392062723636627
node_5764: feature_name=CNBP	feature_id[1832].value <= threshold=3.3883649110794067
node_5765: feature_name=SRSF2	feature_id[954].value <= threshold=3.5926889181137085
node_5766: feature_name=RPL14	feature_id[703].value <= threshold=5.391067743301392
node_5767: feature_name=KCNJ15	feature_id[1275].value <= threshold=3.2523117065429688
node_5768: feature_name=CXCL8	feature_id[194].value <= threshold=6.490069389343262
node_5769: feature_name=AC079767.4	feature_id[1670].value <= threshold=0.5807259976863861
node_5770: feature_name=HSPB1	feature_id[173].value <= threshold=5.245974540710449
node_5771: feature_name=ABCA3	feature_id[1655].value <= threshold=4.097619533538818
node_5772: feature_name=BGN	feature_id[995].value <= threshold=0.8493122458457947
node_5773: feature_name=CD83	feature_id[257].value <= threshold=2.831812620162964
node_5774: feature_name=SERPINA1	feature_id[75].value <= threshold=4.792977571487427
Class: 16
Rules_16	passed counts:1129
node_0: feature_name=TPSB2	feature_id[808].value <= threshold=4.079666376113892
node_1: feature_name=CLDN5	feature_id[1726].value <= threshold=0.9071065187454224
node_2: feature_name=DCN	feature_id[790].value <= threshold=2.4562822580337524
node_3: feature_name=CD79A	feature_id[8].value <= threshold=1.0170210003852844
node_4: feature_name=TRAC	feature_id[13].value <= threshold=1.6213043332099915
node_5: feature_name=TYROBP	feature_id[0].value <= threshold=2.3450556993484497
node_6: feature_name=SFTPC	feature_id[423].value <= threshold=0.20159686356782913
node_7: feature_name=CCL5	feature_id[56].value <= threshold=9.193412552122027e-06
node_8: feature_name=PCSK1N	feature_id[284].value <= threshold=0.9753523468971252
node_9: feature_name=SCGB3A2	feature_id[589].value <= threshold=0.46971701085567474
node_10: feature_name=SERPINA1	feature_id[75].value > threshold=1.2770110964775085
node_2694: feature_name=IFI27	feature_id[543].value > threshold=1.1006163954734802
node_2848: feature_name=RPL12	feature_id[766].value <= threshold=6.0007569789886475
node_2849: feature_name=C2	feature_id[797].value <= threshold=0.5145165622234344
node_2850: feature_name=IGFBP7	feature_id[520].value <= threshold=2.3407938480377197
node_2851: feature_name=IFITM2	feature_id[878].value > threshold=0.06287127360701561
node_2923: feature_name=IGHA1	feature_id[546].value <= threshold=1.5750255584716797
node_2924: feature_name=SEC61G	feature_id[410].value <= threshold=4.809953212738037
node_2925: feature_name=PDK4	feature_id[1605].value <= threshold=1.297201693058014
node_2926: feature_name=EMP1	feature_id[669].value <= threshold=2.840090751647949
node_2927: feature_name=MT-ATP6	feature_id[613].value <= threshold=7.40995454788208
node_2928: feature_name=FCER1G	feature_id[9].value <= threshold=3.5435330867767334
node_2929: feature_name=RASSF4	feature_id[702].value <= threshold=1.1726446747779846
node_2930: feature_name=COX7B	feature_id[916].value <= threshold=4.350148677825928
node_2931: feature_name=MUC1	feature_id[34].value <= threshold=5.1044228076934814
node_2932: feature_name=AGR3	feature_id[133].value <= threshold=5.002615213394165
node_2933: feature_name=S100A4	feature_id[48].value <= threshold=6.191066026687622
node_2934: feature_name=HCAR3	feature_id[1725].value <= threshold=0.3521004021167755
node_2935: feature_name=BASP1	feature_id[1236].value <= threshold=1.8012244701385498
node_2936: feature_name=PLIN2	feature_id[634].value <= threshold=3.167671322822571
node_2937: feature_name=DMXL2	feature_id[1382].value <= threshold=1.7242860198020935
node_2938: feature_name=GSN	feature_id[391].value <= threshold=3.1760741472244263
node_2939: feature_name=ECI1	feature_id[1379].value <= threshold=2.084773063659668
node_2940: feature_name=RGCC	feature_id[289].value <= threshold=3.445903778076172
node_2941: feature_name=ZFAS1	feature_id[968].value <= threshold=5.764413356781006
node_2942: feature_name=CSF3R	feature_id[1075].value <= threshold=1.8215990662574768
node_2943: feature_name=S100A6	feature_id[30].value <= threshold=8.950674533843994
node_2944: feature_name=ARHGAP15	feature_id[1021].value <= threshold=0.7727059721946716
node_2945: feature_name=ITGAX	feature_id[560].value <= threshold=1.2655753195285797
node_2946: feature_name=RPS12	feature_id[364].value <= threshold=6.831802606582642
node_2947: feature_name=FAM26F	feature_id[475].value <= threshold=0.7783730328083038
node_2948: feature_name=HLA-F	feature_id[1100].value <= threshold=2.7622971534729004
Class: 8
Rules_17	passed counts:1102
node_0: feature_name=TPSB2	feature_id[808].value <= threshold=4.079666376113892
node_1: feature_name=CLDN5	feature_id[1726].value <= threshold=0.9071065187454224
node_2: feature_name=DCN	feature_id[790].value <= threshold=2.4562822580337524
node_3: feature_name=CD79A	feature_id[8].value > threshold=1.0170210003852844
node_32163: feature_name=SFTPC	feature_id[423].value > threshold=7.655426452402025e-05
node_40681: feature_name=SFTPC	feature_id[423].value <= threshold=3.6176687479019165
node_40682: feature_name=IGHA1	feature_id[546].value > threshold=1.9346030950546265
node_41316: feature_name=SCGB1A1	feature_id[241].value <= threshold=0.06137554533779621
node_41317: feature_name=IGKC	feature_id[96].value > threshold=0.7506643533706665
node_41341: feature_name=IGLC2	feature_id[347].value > threshold=0.0004013327124994248
node_41393: feature_name=TRAC	feature_id[13].value <= threshold=3.537563681602478
node_41394: feature_name=TYROBP	feature_id[0].value <= threshold=3.2660521268844604
node_41395: feature_name=SFTPC	feature_id[423].value <= threshold=2.9640642404556274
node_41396: feature_name=SPP1	feature_id[313].value <= threshold=1.1855232119560242
node_41397: feature_name=HLA-DRB5	feature_id[387].value <= threshold=2.7967647314071655
node_41398: feature_name=TACC2	feature_id[1062].value <= threshold=0.0009196806349791586
node_41399: feature_name=CRYAB	feature_id[1803].value <= threshold=0.479414239525795
node_41400: feature_name=CD3E	feature_id[18].value <= threshold=2.606684923171997
node_41401: feature_name=S100A6	feature_id[30].value <= threshold=5.1226277351379395
node_41402: feature_name=B3GNT5	feature_id[809].value <= threshold=0.8223788738250732
node_41403: feature_name=RPL36	feature_id[539].value <= threshold=6.191534519195557
node_41404: feature_name=C1orf21	feature_id[1783].value <= threshold=1.0117806792259216
node_41405: feature_name=SPINK5	feature_id[1305].value <= threshold=0.9911529719829559
node_41406: feature_name=STEAP1	feature_id[839].value <= threshold=0.6446605920791626
node_41407: feature_name=DEFB1	feature_id[1287].value <= threshold=0.6291832327842712
node_41408: feature_name=CD3D	feature_id[6].value <= threshold=3.2179161310195923
node_41409: feature_name=IER2	feature_id[1378].value <= threshold=4.607383966445923
node_41410: feature_name=RPS14	feature_id[575].value <= threshold=7.375913143157959
node_41411: feature_name=ATF5	feature_id[1527].value <= threshold=3.2229366302490234
node_41412: feature_name=GPRC5A	feature_id[108].value <= threshold=0.732929527759552
node_41413: feature_name=FPR1	feature_id[354].value <= threshold=1.4799389243125916
node_41414: feature_name=CXADR	feature_id[530].value <= threshold=0.1515805423259735
node_41415: feature_name=TNS1	feature_id[1468].value <= threshold=1.5319844484329224
node_41416: feature_name=EGLN3	feature_id[920].value <= threshold=0.7364676892757416
node_41417: feature_name=CCR7	feature_id[536].value <= threshold=4.665717124938965
node_41418: feature_name=RPL13	feature_id[233].value <= threshold=7.713409900665283
node_41419: feature_name=INHBA	feature_id[454].value <= threshold=0.6078247725963593
node_41420: feature_name=ITGAX	feature_id[560].value <= threshold=1.975978970527649
node_41421: feature_name=GALE	feature_id[905].value <= threshold=1.8627196550369263
node_41422: feature_name=RPS29	feature_id[64].value <= threshold=6.72345232963562
node_41423: feature_name=RRAD	feature_id[1326].value <= threshold=2.3243781328201294
node_41424: feature_name=LEPROTL1	feature_id[366].value <= threshold=3.592989444732666
node_41425: feature_name=IFIT3	feature_id[1876].value <= threshold=2.951812267303467
node_41426: feature_name=HLA-DQA2	feature_id[718].value <= threshold=2.7711817026138306
node_41427: feature_name=UQCRQ	feature_id[341].value <= threshold=3.3201029300689697
node_41428: feature_name=SLAMF8	feature_id[1101].value <= threshold=1.3746774196624756
node_41429: feature_name=SPP1	feature_id[313].value <= threshold=1.1233946681022644
node_41430: feature_name=IFIT3	feature_id[1876].value <= threshold=2.605744481086731
node_41431: feature_name=AMOTL2	feature_id[1391].value <= threshold=1.645433247089386
node_41432: feature_name=ITGB8	feature_id[1645].value <= threshold=0.811420202255249
node_41433: feature_name=LPCAT1	feature_id[605].value <= threshold=2.343813419342041
node_41434: feature_name=TOM1L1	feature_id[1086].value <= threshold=0.2187807410955429
Class: 25
Rules_18	passed counts:1091
node_0: feature_name=TPSB2	feature_id[808].value <= threshold=4.079666376113892
node_1: feature_name=CLDN5	feature_id[1726].value <= threshold=0.9071065187454224
node_2: feature_name=DCN	feature_id[790].value <= threshold=2.4562822580337524
node_3: feature_name=CD79A	feature_id[8].value <= threshold=1.0170210003852844
node_4: feature_name=TRAC	feature_id[13].value <= threshold=1.6213043332099915
node_5: feature_name=TYROBP	feature_id[0].value <= threshold=2.3450556993484497
node_6: feature_name=SFTPC	feature_id[423].value <= threshold=0.20159686356782913
node_7: feature_name=CCL5	feature_id[56].value <= threshold=9.193412552122027e-06
node_8: feature_name=PCSK1N	feature_id[284].value <= threshold=0.9753523468971252
node_9: feature_name=SCGB3A2	feature_id[589].value <= threshold=0.46971701085567474
node_10: feature_name=SERPINA1	feature_id[75].value <= threshold=1.2770110964775085
node_11: feature_name=DEFB1	feature_id[1287].value <= threshold=1.2276650667190552
node_12: feature_name=ID1	feature_id[534].value <= threshold=3.4144409894943237
node_13: feature_name=CALD1	feature_id[244].value <= threshold=4.560234785079956
node_14: feature_name=LGALS2	feature_id[1298].value <= threshold=0.5353733599185944
node_15: feature_name=AGR3	feature_id[133].value > threshold=0.49784624576568604
node_2029: feature_name=IGLC2	feature_id[347].value <= threshold=0.0007651144405826926
node_2030: feature_name=TCN1	feature_id[1567].value <= threshold=0.12560587003827095
node_2031: feature_name=FOLR1	feature_id[502].value <= threshold=2.5146929025650024
node_2032: feature_name=HPGD	feature_id[577].value <= threshold=2.3657331466674805
node_2033: feature_name=ALDH1A1	feature_id[540].value <= threshold=2.1215476989746094
node_2034: feature_name=RPS15A	feature_id[107].value <= threshold=6.50116229057312
node_2035: feature_name=SFTPA1	feature_id[1024].value <= threshold=0.0011736992746591568
node_2036: feature_name=GIMAP7	feature_id[116].value <= threshold=0.8716380894184113
node_2037: feature_name=IGFBP5	feature_id[1271].value <= threshold=3.6277676820755005
node_2038: feature_name=TFF3	feature_id[1766].value <= threshold=5.923582077026367
node_2039: feature_name=RPL18A	feature_id[300].value > threshold=0.213309183716774
node_2045: feature_name=CYCS	feature_id[1230].value <= threshold=4.4248740673065186
node_2046: feature_name=HLA-DPB1	feature_id[31].value <= threshold=3.328284740447998
node_2047: feature_name=RPL23A	feature_id[183].value <= threshold=6.686041831970215
node_2048: feature_name=SLC16A3	feature_id[607].value <= threshold=4.016958475112915
node_2049: feature_name=EVL	feature_id[248].value <= threshold=3.3666142225265503
node_2050: feature_name=SFTPC	feature_id[423].value <= threshold=0.07913017272949219
node_2051: feature_name=S100A8	feature_id[269].value <= threshold=6.286890268325806
node_2052: feature_name=STAT4	feature_id[1596].value <= threshold=2.094166100025177
node_2053: feature_name=LPCAT1	feature_id[605].value <= threshold=3.7194236516952515
node_2054: feature_name=DYNLL1	feature_id[231].value <= threshold=6.1023337841033936
node_2055: feature_name=MT-ND5	feature_id[1174].value <= threshold=6.556884765625
node_2056: feature_name=FAM177A1	feature_id[1534].value <= threshold=3.9475820064544678
node_2057: feature_name=CD40LG	feature_id[1545].value <= threshold=0.19533033668994904
node_2058: feature_name=FFAR4	feature_id[907].value <= threshold=0.28547799587249756
node_2059: feature_name=CFP	feature_id[1607].value <= threshold=0.5893456339836121
node_2060: feature_name=LGALS9	feature_id[547].value <= threshold=3.313219428062439
node_2061: feature_name=SERPINA1	feature_id[75].value <= threshold=1.270907998085022
node_2062: feature_name=RAC1	feature_id[50].value <= threshold=6.150055408477783
Class: 27
Rules_19	passed counts:1035
node_0: feature_name=TPSB2	feature_id[808].value <= threshold=4.079666376113892
node_1: feature_name=CLDN5	feature_id[1726].value <= threshold=0.9071065187454224
node_2: feature_name=DCN	feature_id[790].value <= threshold=2.4562822580337524
node_3: feature_name=CD79A	feature_id[8].value <= threshold=1.0170210003852844
node_4: feature_name=TRAC	feature_id[13].value > threshold=1.6213043332099915
node_17700: feature_name=SPP1	feature_id[313].value <= threshold=5.9891781347687356e-05
node_17701: feature_name=SFTPC	feature_id[423].value > threshold=8.275989239336923e-05
node_28847: feature_name=IGKC	feature_id[96].value <= threshold=2.2312499284744263
node_28848: feature_name=MT-CO1	feature_id[717].value > threshold=4.030233860015869
node_28908: feature_name=IGKC	feature_id[96].value <= threshold=0.08350366353988647
node_28909: feature_name=HLA-DRA	feature_id[2].value <= threshold=5.486901044845581
node_28910: feature_name=CDH1	feature_id[147].value <= threshold=0.003673369064927101
node_28911: feature_name=RGS1	feature_id[326].value <= threshold=3.8480005264282227
node_28912: feature_name=RPS29	feature_id[64].value <= threshold=6.335612535476685
node_28913: feature_name=FTL	feature_id[22].value <= threshold=6.803070545196533
node_28914: feature_name=KRT19	feature_id[37].value <= threshold=2.2966495752334595
node_28915: feature_name=SOX4	feature_id[216].value <= threshold=0.9717133939266205
node_28916: feature_name=FGFBP2	feature_id[673].value > threshold=0.03977159596979618
node_29230: feature_name=IGHM	feature_id[417].value <= threshold=0.6023338437080383
node_29231: feature_name=CAPN8	feature_id[624].value <= threshold=0.046894616447389126
node_29232: feature_name=IGLC2	feature_id[347].value <= threshold=2.953810214996338
node_29233: feature_name=IGHG4	feature_id[934].value <= threshold=2.414726138114929
node_29234: feature_name=LYZ	feature_id[29].value <= threshold=4.21337366104126
node_29235: feature_name=PITX1	feature_id[1408].value <= threshold=1.9967315196990967
node_29236: feature_name=PPP1R14B	feature_id[654].value <= threshold=2.728419780731201
node_29237: feature_name=RPL37	feature_id[806].value <= threshold=6.165920734405518
node_29238: feature_name=RPS19	feature_id[714].value <= threshold=7.654125928878784
node_29239: feature_name=RPL10	feature_id[508].value <= threshold=7.7153639793396
node_29240: feature_name=FCMR	feature_id[671].value <= threshold=3.509690761566162
node_29241: feature_name=COL6A3	feature_id[1600].value <= threshold=1.7713186740875244
node_29242: feature_name=IGFBP7	feature_id[520].value <= threshold=3.312557101249695
node_29243: feature_name=ABCG1	feature_id[1386].value <= threshold=2.926345109939575
node_29244: feature_name=RPL3	feature_id[120].value <= threshold=6.849775075912476
node_29245: feature_name=MPZL1	feature_id[1119].value <= threshold=2.0440787076950073
node_29246: feature_name=LIPA	feature_id[1014].value <= threshold=2.8512864112854004
Class: 20
Rules_20	passed counts:1032
node_0: feature_name=TPSB2	feature_id[808].value <= threshold=4.079666376113892
node_1: feature_name=CLDN5	feature_id[1726].value <= threshold=0.9071065187454224
node_2: feature_name=DCN	feature_id[790].value <= threshold=2.4562822580337524
node_3: feature_name=CD79A	feature_id[8].value > threshold=1.0170210003852844
node_32163: feature_name=SFTPC	feature_id[423].value <= threshold=7.655426452402025e-05
node_32164: feature_name=TMSB4X	feature_id[80].value <= threshold=6.372738361358643
node_32165: feature_name=FOS	feature_id[262].value <= threshold=0.0020200678263790905
node_32166: feature_name=HLA-DQA2	feature_id[718].value > threshold=0.00016827101353555918
node_33118: feature_name=HSPA1B	feature_id[1602].value <= threshold=0.5412353277206421
node_33119: feature_name=MT-CO1	feature_id[717].value > threshold=3.0897529125213623
node_33137: feature_name=DUSP1	feature_id[532].value <= threshold=2.9804989099502563
node_33138: feature_name=CD69	feature_id[203].value <= threshold=3.2552247047424316
node_33139: feature_name=MECOM	feature_id[1444].value <= threshold=0.008703830651938915
node_33140: feature_name=RPS3	feature_id[181].value > threshold=3.7436890602111816
node_33152: feature_name=SFTPB	feature_id[247].value <= threshold=0.9185293912887573
node_33153: feature_name=KLF6	feature_id[1758].value <= threshold=3.778350830078125
node_33154: feature_name=APOE	feature_id[188].value <= threshold=0.013711060862988234
node_33155: feature_name=RPL41	feature_id[171].value <= threshold=7.41445517539978
node_33156: feature_name=NR4A2	feature_id[961].value <= threshold=2.787530779838562
node_33157: feature_name=BTG1	feature_id[70].value <= threshold=5.7964560985565186
node_33158: feature_name=PLAC8	feature_id[1083].value <= threshold=4.07945990562439
node_33159: feature_name=TNNT1	feature_id[802].value <= threshold=1.0129035711288452
node_33160: feature_name=CREB3L1	feature_id[1134].value <= threshold=0.5871546864509583
node_33161: feature_name=RAB32	feature_id[481].value <= threshold=1.168887972831726
node_33162: feature_name=DYNLL1	feature_id[231].value <= threshold=3.471676230430603
node_33163: feature_name=LHFP	feature_id[1559].value <= threshold=0.3783945143222809
node_33164: feature_name=HSPA1A	feature_id[1531].value <= threshold=1.4495564103126526
node_33165: feature_name=JUNB	feature_id[641].value <= threshold=5.868461608886719
node_33166: feature_name=RPL9	feature_id[644].value > threshold=3.3192334175109863
node_33170: feature_name=FRMD4A	feature_id[1407].value <= threshold=0.7104063332080841
node_33171: feature_name=SDC4	feature_id[192].value <= threshold=2.3536856174468994
node_33172: feature_name=HPN	feature_id[1798].value <= threshold=0.7014883160591125
node_33173: feature_name=ZFHX3	feature_id[1266].value <= threshold=2.84722900390625
node_33174: feature_name=NEK6	feature_id[1325].value <= threshold=3.1976301670074463
node_33175: feature_name=TSPAN3	feature_id[853].value <= threshold=3.735460877418518
node_33176: feature_name=PFN1	feature_id[501].value <= threshold=5.228191137313843
node_33177: feature_name=SHTN1	feature_id[816].value <= threshold=1.2343470007181168
node_33178: feature_name=DBI	feature_id[531].value <= threshold=4.0377516746521
node_33179: feature_name=SDC2	feature_id[1393].value <= threshold=1.2753198146820068
node_33180: feature_name=ZFP36L2	feature_id[293].value <= threshold=5.0794837474823
node_33181: feature_name=RP11-354E11.2	feature_id[1550].value <= threshold=0.3300597369670868
node_33182: feature_name=YBX1	feature_id[365].value <= threshold=5.38577938079834
node_33183: feature_name=RPL38	feature_id[982].value <= threshold=6.164092540740967
node_33184: feature_name=LGALS3	feature_id[199].value <= threshold=2.8613134622573853
node_33185: feature_name=AQP5	feature_id[1603].value <= threshold=0.9984338879585266
node_33186: feature_name=PNRC1	feature_id[1681].value <= threshold=4.454141616821289
node_33187: feature_name=LYL1	feature_id[1658].value <= threshold=3.7556257247924805
node_33188: feature_name=C1S	feature_id[731].value <= threshold=2.0257776379585266
node_33189: feature_name=IFIT3	feature_id[1876].value <= threshold=4.488660573959351
node_33190: feature_name=RPLP2	feature_id[90].value > threshold=3.646426558494568
node_33192: feature_name=DPYSL2	feature_id[680].value <= threshold=2.7247977256774902
node_33193: feature_name=RPS29	feature_id[64].value <= threshold=6.953004360198975
node_33194: feature_name=MTDH	feature_id[1445].value <= threshold=4.0128854513168335
node_33195: feature_name=CTBP2	feature_id[1133].value <= threshold=2.0166643261909485
node_33196: feature_name=MYL12A	feature_id[1436].value <= threshold=4.4781174659729
node_33197: feature_name=ZNF503	feature_id[1000].value <= threshold=0.44433005154132843
node_33198: feature_name=IGF2BP2	feature_id[1660].value <= threshold=1.2078664898872375
node_33199: feature_name=FAM13A	feature_id[1315].value <= threshold=0.4930702745914459
node_33200: feature_name=SAT1	feature_id[92].value <= threshold=4.327491283416748
node_33201: feature_name=TSC22D3	feature_id[333].value <= threshold=4.823215007781982
node_33202: feature_name=RGCC	feature_id[289].value <= threshold=2.6853411197662354
Class: 21
Rules_21	passed counts:959
node_0: feature_name=TPSB2	feature_id[808].value <= threshold=4.079666376113892
node_1: feature_name=CLDN5	feature_id[1726].value <= threshold=0.9071065187454224
node_2: feature_name=DCN	feature_id[790].value > threshold=2.4562822580337524
node_41820: feature_name=IGFBP2	feature_id[913].value <= threshold=2.216396927833557
node_41821: feature_name=IGKC	feature_id[96].value <= threshold=0.823881596326828
node_41822: feature_name=ADH1B	feature_id[1538].value > threshold=0.2540960758924484
node_42056: feature_name=IGLC2	feature_id[347].value <= threshold=0.00010273327643517405
node_42057: feature_name=BGN	feature_id[995].value <= threshold=4.700841665267944
node_42058: feature_name=MT-CO1	feature_id[717].value > threshold=3.2675366401672363
node_42072: feature_name=TPT1	feature_id[1220].value <= threshold=6.181565046310425
node_42073: feature_name=FBLN1	feature_id[1085].value > threshold=0.06439623609185219
node_42091: feature_name=PCSK1N	feature_id[284].value <= threshold=1.0531412959098816
node_42092: feature_name=CTSH	feature_id[755].value <= threshold=3.908676505088806
node_42093: feature_name=ETV1	feature_id[1556].value <= threshold=3.5319089889526367
node_42094: feature_name=ASPHD1	feature_id[1696].value <= threshold=0.01625777594745159
node_42095: feature_name=IGFBP3	feature_id[912].value <= threshold=3.891678214073181
node_42096: feature_name=CTSS	feature_id[123].value <= threshold=3.2821513414382935
node_42097: feature_name=TCL1A	feature_id[877].value <= threshold=0.42937397956848145
node_42098: feature_name=MT-ND4	feature_id[576].value > threshold=3.564833641052246
node_42102: feature_name=B3GNT7	feature_id[1621].value <= threshold=2.5516295433044434
node_42103: feature_name=MYO1B	feature_id[786].value <= threshold=2.8946062326431274
node_42104: feature_name=TAGAP	feature_id[1509].value <= threshold=1.6616732478141785
node_42105: feature_name=MXRA8	feature_id[1284].value <= threshold=3.743853211402893
node_42106: feature_name=STAB1	feature_id[957].value <= threshold=3.0434380769729614
node_42107: feature_name=AEBP1	feature_id[1280].value <= threshold=5.597489595413208
node_42108: feature_name=MYO6	feature_id[585].value <= threshold=3.127128839492798
node_42109: feature_name=YAP1	feature_id[556].value <= threshold=3.2984734773635864
node_42110: feature_name=RND3	feature_id[600].value <= threshold=4.134204626083374
node_42111: feature_name=APOE	feature_id[188].value <= threshold=7.368757486343384
node_42112: feature_name=MUC4	feature_id[969].value <= threshold=1.339382827281952
node_42113: feature_name=CDCP1	feature_id[1181].value <= threshold=1.5846078991889954
node_42114: feature_name=PMEPA1	feature_id[1722].value <= threshold=3.5057328939437866
node_42115: feature_name=FAM83A	feature_id[579].value <= threshold=0.17465633153915405
node_42116: feature_name=LAD1	feature_id[542].value <= threshold=0.822409987449646
node_42117: feature_name=RPS4Y1	feature_id[197].value <= threshold=4.46935772895813
node_42118: feature_name=TNFSF13B	feature_id[268].value <= threshold=3.8982125520706177
node_42119: feature_name=IER2	feature_id[1378].value <= threshold=5.448441743850708
node_42120: feature_name=ANXA6	feature_id[1004].value <= threshold=3.657318949699402
node_42121: feature_name=NBL1	feature_id[822].value <= threshold=5.689492464065552
node_42122: feature_name=SLC18A2	feature_id[1685].value <= threshold=1.2545223832130432
node_42123: feature_name=CDS1	feature_id[948].value <= threshold=1.557832419872284
node_42124: feature_name=TGM2	feature_id[458].value <= threshold=4.194943904876709
node_42125: feature_name=RND3	feature_id[600].value <= threshold=3.703245759010315
node_42126: feature_name=CAV1	feature_id[618].value <= threshold=4.9896087646484375
node_42127: feature_name=CDC42EP1	feature_id[592].value <= threshold=3.161508798599243
node_42128: feature_name=ANXA6	feature_id[1004].value <= threshold=3.3120689392089844
node_42129: feature_name=CCNO	feature_id[1750].value <= threshold=0.7214456498622894
node_42130: feature_name=SOX4	feature_id[216].value <= threshold=3.934404492378235
Class: 17
Rules_22	passed counts:957
node_0: feature_name=TPSB2	feature_id[808].value <= threshold=4.079666376113892
node_1: feature_name=CLDN5	feature_id[1726].value <= threshold=0.9071065187454224
node_2: feature_name=DCN	feature_id[790].value <= threshold=2.4562822580337524
node_3: feature_name=CD79A	feature_id[8].value <= threshold=1.0170210003852844
node_4: feature_name=TRAC	feature_id[13].value <= threshold=1.6213043332099915
node_5: feature_name=TYROBP	feature_id[0].value <= threshold=2.3450556993484497
node_6: feature_name=SFTPC	feature_id[423].value > threshold=0.20159686356782913
node_5200: feature_name=IGKC	feature_id[96].value > threshold=1.479481279850006
node_6084: feature_name=ELF3	feature_id[42].value > threshold=0.7253656983375549
node_6510: feature_name=MT2A	feature_id[1532].value > threshold=2.3425482511520386
node_6700: feature_name=RPS4Y1	feature_id[197].value <= threshold=0.005195586942136288
node_6701: feature_name=RPL3	feature_id[120].value <= threshold=4.493387222290039
node_6702: feature_name=SCGB3A1	feature_id[1618].value <= threshold=3.37173068523407
node_6703: feature_name=SERPINA1	feature_id[75].value <= threshold=3.6788582801818848
node_6704: feature_name=CAPS	feature_id[1804].value <= threshold=4.748494386672974
node_6705: feature_name=GIPC1	feature_id[894].value <= threshold=3.2456002235412598
node_6706: feature_name=DST	feature_id[688].value <= threshold=3.041907548904419
node_6707: feature_name=MALAT1	feature_id[752].value <= threshold=12.229527950286865
node_6708: feature_name=CXCR4	feature_id[115].value <= threshold=3.8978182077407837
node_6709: feature_name=JCHAIN	feature_id[721].value <= threshold=4.650154113769531
Class: 2
Rules_23	passed counts:929
node_0: feature_name=TPSB2	feature_id[808].value <= threshold=4.079666376113892
node_1: feature_name=CLDN5	feature_id[1726].value <= threshold=0.9071065187454224
node_2: feature_name=DCN	feature_id[790].value <= threshold=2.4562822580337524
node_3: feature_name=CD79A	feature_id[8].value <= threshold=1.0170210003852844
node_4: feature_name=TRAC	feature_id[13].value <= threshold=1.6213043332099915
node_5: feature_name=TYROBP	feature_id[0].value > threshold=2.3450556993484497
node_6753: feature_name=SFTPC	feature_id[423].value <= threshold=0.00031742981263960246
node_6754: feature_name=SPP1	feature_id[313].value > threshold=2.055653929710388
node_12574: feature_name=HLA-DRB5	feature_id[387].value <= threshold=0.6975223124027252
node_12575: feature_name=RPS4Y1	feature_id[197].value <= threshold=0.012229216285049915
node_12576: feature_name=NKG7	feature_id[137].value <= threshold=3.531101942062378
node_12577: feature_name=SLC1A3	feature_id[1784].value <= threshold=0.0003426799230510369
node_12578: feature_name=RPS4X	feature_id[436].value > threshold=4.311285734176636
node_13020: feature_name=MT-CO2	feature_id[332].value > threshold=3.4307520389556885
node_13102: feature_name=HLA-DQA2	feature_id[718].value <= threshold=0.0007028877735137939
node_13103: feature_name=ACP5	feature_id[348].value <= threshold=5.10407280921936
node_13104: feature_name=BCL2A1	feature_id[419].value <= threshold=4.5547661781311035
node_13105: feature_name=CST3	feature_id[20].value > threshold=0.7704407870769501
node_13137: feature_name=TMEM176A	feature_id[325].value <= threshold=1.0990139842033386
node_13138: feature_name=RPS16	feature_id[1404].value <= threshold=6.30561637878418
node_13139: feature_name=RPS2	feature_id[668].value > threshold=3.8399628400802612
node_13163: feature_name=CD3D	feature_id[6].value <= threshold=2.0362948179244995
node_13164: feature_name=CLEC4A	feature_id[630].value <= threshold=2.594717860221863
node_13165: feature_name=CLIC6	feature_id[937].value <= threshold=0.20752152800559998
node_13166: feature_name=SLPI	feature_id[156].value <= threshold=5.13914155960083
node_13167: feature_name=CD44	feature_id[429].value <= threshold=4.488567113876343
node_13168: feature_name=KLF6	feature_id[1758].value <= threshold=5.147169589996338
node_13169: feature_name=PTRF	feature_id[396].value <= threshold=2.3436012268066406
node_13170: feature_name=AP1S1	feature_id[1322].value <= threshold=3.398854374885559
node_13171: feature_name=YWHAB	feature_id[1458].value <= threshold=3.9390698671340942
node_13172: feature_name=SCGB3A2	feature_id[589].value <= threshold=0.9968043267726898
node_13173: feature_name=ALOX5AP	feature_id[238].value <= threshold=6.263463258743286
node_13174: feature_name=FPR3	feature_id[490].value <= threshold=3.703188896179199
node_13175: feature_name=FAM20C	feature_id[1530].value <= threshold=3.1270869970321655
node_13176: feature_name=MT-ATP6	feature_id[613].value <= threshold=6.93311882019043
node_13177: feature_name=SMCO4	feature_id[581].value <= threshold=3.320598840713501
node_13178: feature_name=RP5-839B4.8	feature_id[698].value <= threshold=2.5631853342056274
node_13179: feature_name=ASPH	feature_id[446].value <= threshold=3.671763300895691
node_13180: feature_name=TRIP6	feature_id[510].value <= threshold=3.19174063205719
node_13181: feature_name=SCGB1A1	feature_id[241].value <= threshold=0.4833221137523651
node_13182: feature_name=PXDN	feature_id[1261].value <= threshold=2.305485486984253
node_13183: feature_name=ITGB8	feature_id[1645].value <= threshold=1.8508265018463135
node_13184: feature_name=HLA-B	feature_id[148].value <= threshold=5.917459726333618
node_13185: feature_name=LSP1	feature_id[764].value <= threshold=4.316781759262085
node_13186: feature_name=AGRP	feature_id[1001].value <= threshold=2.5154696702957153
node_13187: feature_name=PECAM1	feature_id[370].value <= threshold=3.450034022331238
node_13188: feature_name=ZFP36	feature_id[801].value <= threshold=5.493906021118164
node_13189: feature_name=SOD2	feature_id[403].value <= threshold=6.228288650512695
node_13190: feature_name=KCNQ1OT1	feature_id[1821].value <= threshold=2.279545783996582
node_13191: feature_name=CLDN1	feature_id[1831].value <= threshold=2.8740928173065186
node_13192: feature_name=GATA3	feature_id[1779].value <= threshold=0.18642472103238106
node_13193: feature_name=IGHM	feature_id[417].value <= threshold=0.5965197086334229
node_13194: feature_name=SAMHD1	feature_id[309].value <= threshold=3.5464402437210083
node_13195: feature_name=CSTA	feature_id[74].value <= threshold=4.405942440032959
node_13196: feature_name=KCNQ1OT1	feature_id[1821].value <= threshold=1.8857406973838806
Class: 5
Rules_24	passed counts:891
node_0: feature_name=TPSB2	feature_id[808].value <= threshold=4.079666376113892
node_1: feature_name=CLDN5	feature_id[1726].value <= threshold=0.9071065187454224
node_2: feature_name=DCN	feature_id[790].value <= threshold=2.4562822580337524
node_3: feature_name=CD79A	feature_id[8].value > threshold=1.0170210003852844
node_32163: feature_name=SFTPC	feature_id[423].value <= threshold=7.655426452402025e-05
node_32164: feature_name=TMSB4X	feature_id[80].value <= threshold=6.372738361358643
node_32165: feature_name=FOS	feature_id[262].value > threshold=0.0020200678263790905
node_33473: feature_name=CRYAB	feature_id[1803].value <= threshold=4.110483132535592e-05
node_33474: feature_name=SPP1	feature_id[313].value <= threshold=0.00036428438033908606
node_33475: feature_name=S100A8	feature_id[269].value <= threshold=0.009749253746122122
node_33476: feature_name=KLF2	feature_id[1580].value > threshold=2.4451844692230225
node_34310: feature_name=SLPI	feature_id[156].value <= threshold=0.027745338156819344
node_34311: feature_name=CRIP1	feature_id[1076].value <= threshold=3.785274386405945
node_34312: feature_name=SCGB3A2	feature_id[589].value <= threshold=0.08554457128047943
node_34313: feature_name=SFTPA2	feature_id[1060].value <= threshold=0.030900979414582253
node_34314: feature_name=CD74	feature_id[12].value > threshold=2.1961411237716675
node_34320: feature_name=PTMA	feature_id[1477].value <= threshold=5.882509708404541
node_34321: feature_name=IFIT3	feature_id[1876].value <= threshold=2.8138498067855835
node_34322: feature_name=KRT19	feature_id[37].value <= threshold=0.019573140889406204
node_34323: feature_name=NDN	feature_id[1768].value <= threshold=0.47886426001787186
node_34324: feature_name=TRAC	feature_id[13].value <= threshold=3.47218918800354
node_34325: feature_name=TPT1	feature_id[1220].value <= threshold=6.36341667175293
node_34326: feature_name=SCGB1A1	feature_id[241].value <= threshold=0.9576799273490906
node_34327: feature_name=DBN1	feature_id[1852].value <= threshold=0.9581144154071808
node_34328: feature_name=AGR2	feature_id[99].value <= threshold=0.25102055072784424
node_34329: feature_name=NAPSA	feature_id[118].value <= threshold=1.8704637289047241
node_34330: feature_name=FTH1	feature_id[17].value <= threshold=6.91874098777771
node_34331: feature_name=CXCL8	feature_id[194].value <= threshold=2.540908694267273
node_34332: feature_name=SCGB3A1	feature_id[1618].value <= threshold=1.0691643953323364
node_34333: feature_name=TMEM98	feature_id[444].value <= threshold=0.6547250747680664
node_34334: feature_name=KRT7	feature_id[79].value <= threshold=1.3449361324310303
node_34335: feature_name=MS4A4A	feature_id[150].value <= threshold=2.4039523601531982
node_34336: feature_name=FNDC3B	feature_id[1196].value <= threshold=2.524475574493408
node_34337: feature_name=CD3E	feature_id[18].value <= threshold=3.1297411918640137
node_34338: feature_name=WFDC2	feature_id[49].value <= threshold=1.8105767965316772
node_34339: feature_name=PDLIM7	feature_id[1372].value <= threshold=2.634751081466675
node_34340: feature_name=RPL37A	feature_id[1553].value <= threshold=6.168054103851318
node_34341: feature_name=ADAMTSL4	feature_id[513].value <= threshold=0.6787702795118093
node_34342: feature_name=FCGR2A	feature_id[152].value <= threshold=3.0783146619796753
node_34343: feature_name=CPA3	feature_id[761].value <= threshold=1.0003788471221924
node_34344: feature_name=TMSB10	feature_id[176].value <= threshold=6.4499852657318115
node_34345: feature_name=SAMSN1	feature_id[685].value <= threshold=4.442979335784912
node_34346: feature_name=NPC2	feature_id[11].value <= threshold=3.9266031980514526
node_34347: feature_name=TNNT1	feature_id[802].value <= threshold=1.059963583946228
node_34348: feature_name=RRBP1	feature_id[1520].value <= threshold=2.9342949390411377
node_34349: feature_name=PHLDA2	feature_id[261].value <= threshold=1.80577552318573
node_34350: feature_name=PEBP1	feature_id[1126].value <= threshold=4.002118349075317
node_34351: feature_name=CYR61	feature_id[303].value <= threshold=0.8545597121119499
node_34352: feature_name=SPTSSA	feature_id[631].value <= threshold=2.4759522676467896
node_34353: feature_name=GNG11	feature_id[1132].value <= threshold=2.2065787315368652
Class: 11
Rules_25	passed counts:875
node_0: feature_name=TPSB2	feature_id[808].value <= threshold=4.079666376113892
node_1: feature_name=CLDN5	feature_id[1726].value <= threshold=0.9071065187454224
node_2: feature_name=DCN	feature_id[790].value <= threshold=2.4562822580337524
node_3: feature_name=CD79A	feature_id[8].value <= threshold=1.0170210003852844
node_4: feature_name=TRAC	feature_id[13].value <= threshold=1.6213043332099915
node_5: feature_name=TYROBP	feature_id[0].value > threshold=2.3450556993484497
node_6753: feature_name=SFTPC	feature_id[423].value > threshold=0.00031742981263960246
node_15277: feature_name=GZMB	feature_id[314].value <= threshold=1.9904283285140991
node_15278: feature_name=IGKC	feature_id[96].value > threshold=0.9778383374214172
node_16568: feature_name=SFTPC	feature_id[423].value <= threshold=3.8410338163375854
node_16569: feature_name=TMEM176A	feature_id[325].value > threshold=1.7160242350655608e-05
node_17013: feature_name=HLA-DRA	feature_id[2].value > threshold=4.3654351234436035
node_17043: feature_name=SCGB1A1	feature_id[241].value <= threshold=1.747995674610138
node_17044: feature_name=GPX1	feature_id[5].value <= threshold=5.486752510070801
node_17045: feature_name=IRX3	feature_id[477].value <= threshold=0.007917900569736958
node_17046: feature_name=CRIP1	feature_id[1076].value <= threshold=2.5397045612335205
node_17047: feature_name=FGL2	feature_id[720].value <= threshold=2.96170175075531
node_17048: feature_name=FOLR3	feature_id[1025].value <= threshold=3.2087249755859375
node_17049: feature_name=CRYAB	feature_id[1803].value <= threshold=0.17571740597486496
node_17050: feature_name=RPS4Y1	feature_id[197].value > threshold=0.0004409114771988243
node_17096: feature_name=TM4SF1	feature_id[110].value <= threshold=2.2253448963165283
node_17097: feature_name=SERPINH1	feature_id[476].value <= threshold=1.9282094240188599
node_17098: feature_name=CSF2RA	feature_id[549].value <= threshold=3.8606646060943604
node_17099: feature_name=PSME2	feature_id[1154].value <= threshold=4.1899449825286865
node_17100: feature_name=RPS16	feature_id[1404].value <= threshold=5.931762218475342
node_17101: feature_name=ZNF503	feature_id[1000].value <= threshold=2.1369123458862305
node_17102: feature_name=ABHD11	feature_id[1170].value <= threshold=1.7969465851783752
node_17103: feature_name=C3AR1	feature_id[869].value <= threshold=3.159669876098633
node_17104: feature_name=GAPLINC	feature_id[1835].value <= threshold=2.414735198020935
node_17105: feature_name=CPVL	feature_id[322].value <= threshold=4.649611234664917
node_17106: feature_name=TAGLN2	feature_id[507].value <= threshold=4.635205507278442
node_17107: feature_name=RPS17	feature_id[650].value <= threshold=6.890548229217529
node_17108: feature_name=SEPT6	feature_id[860].value <= threshold=2.7467316389083862
node_17109: feature_name=SNU13	feature_id[1417].value <= threshold=3.2626365423202515
node_17110: feature_name=SF1	feature_id[1438].value <= threshold=2.8306928873062134
node_17111: feature_name=RPS11	feature_id[876].value <= threshold=5.7645487785339355
node_17112: feature_name=MSR1	feature_id[136].value <= threshold=4.818894863128662
node_17113: feature_name=PRELP	feature_id[1478].value <= threshold=0.9846168756484985
node_17114: feature_name=C15orf48	feature_id[361].value <= threshold=5.889541149139404
node_17115: feature_name=S100A11	feature_id[4].value <= threshold=6.409693241119385
node_17116: feature_name=CLEC10A	feature_id[1241].value <= threshold=3.685627579689026
node_17117: feature_name=KLF2	feature_id[1580].value <= threshold=3.519238829612732
node_17118: feature_name=CPM	feature_id[919].value <= threshold=2.901068687438965
node_17119: feature_name=EGR2	feature_id[1674].value <= threshold=3.0306774377822876
node_17120: feature_name=PDLIM1	feature_id[363].value <= threshold=2.813597321510315
node_17121: feature_name=TMEM184A	feature_id[1242].value <= threshold=0.15012168884277344
node_17122: feature_name=MFAP4	feature_id[1054].value <= threshold=0.8468881845474243
node_17123: feature_name=EPHA2	feature_id[1016].value <= threshold=0.5555378198623657
Class: 30
Rules_26	passed counts:839
node_0: feature_name=TPSB2	feature_id[808].value <= threshold=4.079666376113892
node_1: feature_name=CLDN5	feature_id[1726].value <= threshold=0.9071065187454224
node_2: feature_name=DCN	feature_id[790].value <= threshold=2.4562822580337524
node_3: feature_name=CD79A	feature_id[8].value <= threshold=1.0170210003852844
node_4: feature_name=TRAC	feature_id[13].value <= threshold=1.6213043332099915
node_5: feature_name=TYROBP	feature_id[0].value <= threshold=2.3450556993484497
node_6: feature_name=SFTPC	feature_id[423].value <= threshold=0.20159686356782913
node_7: feature_name=CCL5	feature_id[56].value <= threshold=9.193412552122027e-06
node_8: feature_name=PCSK1N	feature_id[284].value <= threshold=0.9753523468971252
node_9: feature_name=SCGB3A2	feature_id[589].value <= threshold=0.46971701085567474
node_10: feature_name=SERPINA1	feature_id[75].value <= threshold=1.2770110964775085
node_11: feature_name=DEFB1	feature_id[1287].value <= threshold=1.2276650667190552
node_12: feature_name=ID1	feature_id[534].value <= threshold=3.4144409894943237
node_13: feature_name=CALD1	feature_id[244].value <= threshold=4.560234785079956
node_14: feature_name=LGALS2	feature_id[1298].value <= threshold=0.5353733599185944
node_15: feature_name=AGR3	feature_id[133].value <= threshold=0.49784624576568604
node_16: feature_name=KRT18	feature_id[16].value > threshold=1.7289283275604248
node_1518: feature_name=SERPINA1	feature_id[75].value <= threshold=0.005847895285114646
node_1519: feature_name=DAB2	feature_id[215].value <= threshold=2.812707304954529
node_1520: feature_name=RPL13A	feature_id[101].value <= threshold=6.409319639205933
node_1521: feature_name=TIMP1	feature_id[327].value > threshold=0.6412441730499268
node_1709: feature_name=IGFBP7	feature_id[520].value <= threshold=4.716464519500732
node_1710: feature_name=CXCR3	feature_id[1815].value <= threshold=0.12784364819526672
node_1711: feature_name=CTSE	feature_id[1032].value <= threshold=0.00470684003084898
node_1712: feature_name=IGHG4	feature_id[934].value <= threshold=4.476739168167114
node_1713: feature_name=ZFAS1	feature_id[968].value <= threshold=4.655967950820923
node_1714: feature_name=C19orf33	feature_id[209].value <= threshold=3.4608378410339355
node_1715: feature_name=C1QA	feature_id[51].value <= threshold=3.622663736343384
node_1716: feature_name=RPL38	feature_id[982].value <= threshold=5.933864593505859
node_1717: feature_name=RPS10	feature_id[642].value <= threshold=6.715283393859863
node_1718: feature_name=RPL23A	feature_id[183].value > threshold=3.183086633682251
node_1742: feature_name=TMSB4X	feature_id[80].value <= threshold=8.196616649627686
node_1743: feature_name=SCGB1A1	feature_id[241].value <= threshold=1.4105218648910522
node_1744: feature_name=COTL1	feature_id[191].value <= threshold=3.6597115993499756
node_1745: feature_name=F3	feature_id[974].value <= threshold=4.283375382423401
node_1746: feature_name=FHL2	feature_id[753].value <= threshold=3.26203453540802
node_1747: feature_name=C3	feature_id[377].value <= threshold=3.4425591230392456
node_1748: feature_name=RAB27B	feature_id[1465].value <= threshold=1.8616995215415955
node_1749: feature_name=EPHA2	feature_id[1016].value <= threshold=3.378759026527405
node_1750: feature_name=S100A10	feature_id[44].value <= threshold=7.307417869567871
node_1751: feature_name=ATPIF1	feature_id[1206].value <= threshold=4.66286039352417
node_1752: feature_name=RP5-1171I10.5	feature_id[1825].value <= threshold=0.8856100738048553
node_1753: feature_name=TPSB2	feature_id[808].value <= threshold=0.4625668376684189
node_1754: feature_name=IGKC	feature_id[96].value <= threshold=4.8386781215667725
node_1755: feature_name=CTSW	feature_id[421].value <= threshold=1.1925413012504578
node_1756: feature_name=TNFSF12	feature_id[1623].value <= threshold=3.001842498779297
node_1757: feature_name=MT-CO3	feature_id[406].value <= threshold=8.779008865356445
node_1758: feature_name=RPS23	feature_id[285].value <= threshold=6.935567855834961
Class: 2
Rules_27	passed counts:825
node_0: feature_name=TPSB2	feature_id[808].value <= threshold=4.079666376113892
node_1: feature_name=CLDN5	feature_id[1726].value <= threshold=0.9071065187454224
node_2: feature_name=DCN	feature_id[790].value <= threshold=2.4562822580337524
node_3: feature_name=CD79A	feature_id[8].value > threshold=1.0170210003852844
node_32163: feature_name=SFTPC	feature_id[423].value <= threshold=7.655426452402025e-05
node_32164: feature_name=TMSB4X	feature_id[80].value > threshold=6.372738361358643
node_34990: feature_name=RPS27	feature_id[33].value <= threshold=7.278685808181763
node_34991: feature_name=IFI44L	feature_id[1711].value <= threshold=0.045382870361208916
node_34992: feature_name=HLA-DQA2	feature_id[718].value > threshold=0.3730805665254593
node_37184: feature_name=MT2A	feature_id[1532].value <= threshold=0.00016568276623729616
node_37185: feature_name=IGHG3	feature_id[601].value > threshold=1.4124091267585754
node_37571: feature_name=CRYAB	feature_id[1803].value <= threshold=0.037899695336818695
node_37572: feature_name=AHR	feature_id[1168].value <= threshold=0.28729069232940674
node_37573: feature_name=SLPI	feature_id[156].value <= threshold=0.00024773957557044923
node_37574: feature_name=IGKC	feature_id[96].value > threshold=2.4187095165252686
node_37616: feature_name=S100A8	feature_id[269].value <= threshold=0.19888600707054138
node_37617: feature_name=CCL2	feature_id[728].value <= threshold=0.01583239994943142
node_37618: feature_name=MT-ATP6	feature_id[613].value <= threshold=5.287348985671997
node_37619: feature_name=GSN	feature_id[391].value <= threshold=2.2168506383895874
node_37620: feature_name=SFTPA2	feature_id[1060].value <= threshold=0.29690980911254883
node_37621: feature_name=IFI27	feature_id[543].value <= threshold=1.843936562538147
node_37622: feature_name=OCIAD2	feature_id[386].value <= threshold=3.34875226020813
node_37623: feature_name=CST3	feature_id[20].value <= threshold=3.0276050567626953
node_37624: feature_name=RPS27L	feature_id[1103].value <= threshold=4.09516167640686
node_37625: feature_name=CCL18	feature_id[658].value <= threshold=2.5641523599624634
node_37626: feature_name=GTF2I	feature_id[1615].value <= threshold=3.0201852321624756
node_37627: feature_name=STEAP2	feature_id[1328].value <= threshold=0.7756596803665161
node_37628: feature_name=ITM2A	feature_id[282].value <= threshold=3.406686782836914
node_37629: feature_name=HLA-C	feature_id[121].value <= threshold=5.898667573928833
node_37630: feature_name=PPP1R9A	feature_id[1400].value <= threshold=2.104878544807434
node_37631: feature_name=IL10RA	feature_id[1698].value <= threshold=2.9601904153823853
node_37632: feature_name=MESP1	feature_id[1335].value <= threshold=0.951388031244278
node_37633: feature_name=CALM1	feature_id[904].value <= threshold=3.881182312965393
node_37634: feature_name=BIRC3	feature_id[1323].value <= threshold=5.256891965866089
node_37635: feature_name=PHLDA3	feature_id[374].value <= threshold=0.5899781584739685
node_37636: feature_name=MBOAT2	feature_id[789].value <= threshold=1.3073589205741882
node_37637: feature_name=RPS10	feature_id[642].value <= threshold=6.002138137817383
node_37638: feature_name=MYO10	feature_id[1139].value <= threshold=0.26451730728149414
node_37639: feature_name=OLR1	feature_id[106].value <= threshold=1.8548535108566284
node_37640: feature_name=HLA-F	feature_id[1100].value <= threshold=3.8554792404174805
node_37641: feature_name=RPS11	feature_id[876].value <= threshold=6.216952562332153
node_37642: feature_name=RP5-1171I10.5	feature_id[1825].value <= threshold=3.5366393327713013
node_37643: feature_name=TFPI	feature_id[224].value <= threshold=2.067767858505249
node_37644: feature_name=NOL3	feature_id[479].value <= threshold=0.8361508250236511
node_37645: feature_name=CFL1	feature_id[1135].value <= threshold=5.977784156799316
node_37646: feature_name=ADAMTSL4	feature_id[513].value <= threshold=0.08598509430885315
node_37647: feature_name=EMP3	feature_id[297].value <= threshold=4.075368165969849
node_37648: feature_name=PHLDA2	feature_id[261].value <= threshold=0.8928757905960083
node_37649: feature_name=MT-ATP6	feature_id[613].value <= threshold=5.275266408920288
Class: 11
Rules_28	passed counts:793
node_0: feature_name=TPSB2	feature_id[808].value <= threshold=4.079666376113892
node_1: feature_name=CLDN5	feature_id[1726].value <= threshold=0.9071065187454224
node_2: feature_name=DCN	feature_id[790].value <= threshold=2.4562822580337524
node_3: feature_name=CD79A	feature_id[8].value <= threshold=1.0170210003852844
node_4: feature_name=TRAC	feature_id[13].value <= threshold=1.6213043332099915
node_5: feature_name=TYROBP	feature_id[0].value <= threshold=2.3450556993484497
node_6: feature_name=SFTPC	feature_id[423].value <= threshold=0.20159686356782913
node_7: feature_name=CCL5	feature_id[56].value <= threshold=9.193412552122027e-06
node_8: feature_name=PCSK1N	feature_id[284].value > threshold=0.9753523468971252
node_3272: feature_name=RPS4Y1	feature_id[197].value > threshold=0.0008923891582526267
node_3596: feature_name=FAM177A1	feature_id[1534].value > threshold=2.7262386083602905
node_3734: feature_name=IGFBP7	feature_id[520].value <= threshold=2.8738720417022705
node_3735: feature_name=TPT1	feature_id[1220].value <= threshold=5.834916830062866
node_3736: feature_name=GAPDH	feature_id[165].value > threshold=2.86087429523468
Class: 2
Rules_29	passed counts:779
node_0: feature_name=TPSB2	feature_id[808].value <= threshold=4.079666376113892
node_1: feature_name=CLDN5	feature_id[1726].value <= threshold=0.9071065187454224
node_2: feature_name=DCN	feature_id[790].value > threshold=2.4562822580337524
node_41820: feature_name=IGFBP2	feature_id[913].value <= threshold=2.216396927833557
node_41821: feature_name=IGKC	feature_id[96].value > threshold=0.823881596326828
node_42319: feature_name=IGFBP6	feature_id[1627].value <= threshold=4.150498390197754
node_42320: feature_name=MFAP4	feature_id[1054].value > threshold=1.0617786645889282
node_42536: feature_name=PLAC9	feature_id[1031].value <= threshold=3.656370997428894
node_42537: feature_name=PCOLCE2	feature_id[783].value <= threshold=1.2624776363372803
node_42538: feature_name=ANXA1	feature_id[66].value <= threshold=4.020191192626953
node_42539: feature_name=IFITM1	feature_id[1074].value <= threshold=2.187250852584839
node_42540: feature_name=DPT	feature_id[1863].value <= threshold=4.462655782699585
node_42541: feature_name=FABP4	feature_id[260].value <= threshold=0.8254524767398834
node_42542: feature_name=MARCKSL1	feature_id[1047].value <= threshold=3.7657653093338013
node_42543: feature_name=ATP1B3	feature_id[1425].value <= threshold=2.379577875137329
node_42544: feature_name=NKG7	feature_id[137].value <= threshold=4.0476415157318115
node_42545: feature_name=RGCC	feature_id[289].value <= threshold=6.742652893066406
node_42546: feature_name=ARHGAP15	feature_id[1021].value <= threshold=2.1811490058898926
node_42547: feature_name=DCN	feature_id[790].value <= threshold=7.824738264083862
node_42548: feature_name=SFTPC	feature_id[423].value <= threshold=4.312714338302612
node_42549: feature_name=TNFAIP2	feature_id[398].value <= threshold=2.655808925628662
node_42550: feature_name=LHFP	feature_id[1559].value <= threshold=3.0010310411453247
node_42551: feature_name=NDUFA4	feature_id[1249].value <= threshold=5.049235820770264
node_42552: feature_name=CRYAB	feature_id[1803].value <= threshold=3.6795032024383545
node_42553: feature_name=SLC1A3	feature_id[1784].value <= threshold=1.734912931919098
node_42554: feature_name=PLA2G10	feature_id[1653].value <= threshold=0.3932187557220459
node_42555: feature_name=CLEC12A	feature_id[485].value <= threshold=1.5073729157447815
node_42556: feature_name=PKIB	feature_id[1491].value <= threshold=0.8812173008918762
node_42557: feature_name=NET1	feature_id[750].value <= threshold=2.989370346069336
node_42558: feature_name=JTB	feature_id[724].value <= threshold=3.6148918867111206
node_42559: feature_name=FHL1	feature_id[777].value <= threshold=3.822445273399353
node_42560: feature_name=MT1E	feature_id[681].value <= threshold=4.02400279045105
node_42561: feature_name=CFD	feature_id[304].value <= threshold=7.264549493789673
node_42562: feature_name=RP11-1008C21.1	feature_id[1234].value <= threshold=1.0101448595523834
node_42563: feature_name=CD3E	feature_id[18].value <= threshold=2.7548601627349854
node_42564: feature_name=MAP3K8	feature_id[1484].value <= threshold=2.552788734436035
node_42565: feature_name=CEBPD	feature_id[324].value <= threshold=4.724123239517212
node_42566: feature_name=UNC93B1	feature_id[1488].value <= threshold=1.697836995124817
node_42567: feature_name=RPS25	feature_id[212].value <= threshold=5.8601696491241455
node_42568: feature_name=CYTIP	feature_id[328].value <= threshold=3.282392740249634
node_42569: feature_name=CLIC1	feature_id[1380].value <= threshold=4.134919881820679
node_42570: feature_name=LAT	feature_id[159].value <= threshold=2.1228935718536377
node_42571: feature_name=EFHD2	feature_id[1116].value <= threshold=2.138235926628113
node_42572: feature_name=MARCKSL1	feature_id[1047].value <= threshold=3.4644824266433716
node_42573: feature_name=NDRG1	feature_id[1122].value <= threshold=2.663585662841797
node_42574: feature_name=RP11-532F12.5	feature_id[372].value <= threshold=1.1835910081863403
node_42575: feature_name=LGALS1	feature_id[35].value > threshold=0.039339907467365265
node_42579: feature_name=LPL	feature_id[591].value <= threshold=2.707524538040161
node_42580: feature_name=TGM2	feature_id[458].value <= threshold=4.66899847984314
node_42581: feature_name=CD3E	feature_id[18].value <= threshold=2.6287827491760254
node_42582: feature_name=KCNQ1OT1	feature_id[1821].value <= threshold=4.55321478843689
node_42583: feature_name=GSTA4	feature_id[1721].value <= threshold=2.4308362007141113
node_42584: feature_name=LY6K	feature_id[1785].value <= threshold=0.44594645500183105
node_42585: feature_name=VEGFA	feature_id[586].value <= threshold=2.54268479347229
node_42586: feature_name=APOE	feature_id[188].value <= threshold=7.015323877334595
node_42587: feature_name=TNFAIP2	feature_id[398].value <= threshold=2.5917738676071167
node_42588: feature_name=CD3E	feature_id[18].value <= threshold=2.429923176765442
Class: 28
Rules_30	passed counts:779
node_0: feature_name=TPSB2	feature_id[808].value <= threshold=4.079666376113892
node_1: feature_name=CLDN5	feature_id[1726].value <= threshold=0.9071065187454224
node_2: feature_name=DCN	feature_id[790].value <= threshold=2.4562822580337524
node_3: feature_name=CD79A	feature_id[8].value <= threshold=1.0170210003852844
node_4: feature_name=TRAC	feature_id[13].value > threshold=1.6213043332099915
node_17700: feature_name=SPP1	feature_id[313].value <= threshold=5.9891781347687356e-05
node_17701: feature_name=SFTPC	feature_id[423].value <= threshold=8.275989239336923e-05
node_17702: feature_name=RPS27	feature_id[33].value <= threshold=7.316316366195679
node_17703: feature_name=DUSP1	feature_id[532].value > threshold=2.110129237174988
node_22895: feature_name=IGKC	feature_id[96].value > threshold=2.1546943187713623
node_25469: feature_name=DUSP4	feature_id[1697].value <= threshold=2.1210438013076782
node_25470: feature_name=SFTPB	feature_id[247].value <= threshold=0.05932758189737797
node_25471: feature_name=SPI1	feature_id[43].value <= threshold=0.0004273036902304739
node_25472: feature_name=SCGB3A2	feature_id[589].value <= threshold=1.093445897102356
node_25473: feature_name=DNAJB1	feature_id[1421].value <= threshold=2.7437318563461304
node_25474: feature_name=RPL34	feature_id[73].value > threshold=6.372591972351074
node_26140: feature_name=MT2A	feature_id[1532].value <= threshold=3.692645788192749
node_26141: feature_name=S100A9	feature_id[98].value <= threshold=0.007809611968696117
node_26142: feature_name=IGHA1	feature_id[546].value <= threshold=3.0539205074310303
node_26143: feature_name=TPT1	feature_id[1220].value <= threshold=6.379443407058716
node_26144: feature_name=HLA-DRA	feature_id[2].value <= threshold=3.9796117544174194
node_26145: feature_name=FGFBP2	feature_id[673].value <= threshold=0.03606858476996422
node_26146: feature_name=FTH1	feature_id[17].value <= threshold=6.7185094356536865
node_26147: feature_name=CCL2	feature_id[728].value <= threshold=0.9322288036346436
node_26148: feature_name=C15orf48	feature_id[361].value <= threshold=1.7017319798469543
node_26149: feature_name=CXCL3	feature_id[329].value <= threshold=1.1364200115203857
node_26150: feature_name=TACSTD2	feature_id[88].value <= threshold=0.950020968914032
node_26151: feature_name=IFI27	feature_id[543].value <= threshold=1.7870388627052307
node_26152: feature_name=ALDH1A1	feature_id[540].value <= threshold=0.053931280970573425
node_26153: feature_name=FYB	feature_id[187].value <= threshold=4.450795412063599
node_26154: feature_name=PERP	feature_id[211].value <= threshold=2.6040022373199463
node_26155: feature_name=MAP1LC3A	feature_id[1672].value <= threshold=2.3983452320098877
node_26156: feature_name=EMP1	feature_id[669].value <= threshold=2.0411442518234253
node_26157: feature_name=GPRC5A	feature_id[108].value <= threshold=0.9827144145965576
node_26158: feature_name=CST6	feature_id[1195].value <= threshold=0.7913289666175842
node_26159: feature_name=SFTPA1	feature_id[1024].value <= threshold=0.9699667096138
node_26160: feature_name=SERPINA1	feature_id[75].value <= threshold=1.2712844610214233
node_26161: feature_name=FXYD3	feature_id[102].value <= threshold=1.0230517387390137
node_26162: feature_name=CXCL8	feature_id[194].value <= threshold=0.7587364315986633
node_26163: feature_name=CCND3	feature_id[1728].value <= threshold=3.85218608379364
node_26164: feature_name=CD14	feature_id[127].value <= threshold=1.9771826267242432
node_26165: feature_name=ELF3	feature_id[42].value <= threshold=0.8651643991470337
node_26166: feature_name=LITAF	feature_id[1301].value <= threshold=3.6949914693832397
node_26167: feature_name=IFI6	feature_id[1232].value <= threshold=2.433066964149475
node_26168: feature_name=HSP90AA1	feature_id[1620].value <= threshold=5.879780054092407
node_26169: feature_name=FCGRT	feature_id[126].value <= threshold=3.008200168609619
node_26170: feature_name=SDC1	feature_id[138].value <= threshold=0.46779510378837585
node_26171: feature_name=PDZK1IP1	feature_id[237].value <= threshold=1.0810797214508057
node_26172: feature_name=G0S2	feature_id[892].value <= threshold=2.2548622488975525
node_26173: feature_name=CREM	feature_id[528].value <= threshold=4.479694604873657
node_26174: feature_name=SMIM5	feature_id[1597].value <= threshold=1.1268914937973022
node_26175: feature_name=CLIC4	feature_id[1013].value <= threshold=2.2782822847366333
node_26176: feature_name=ATP6V1F	feature_id[143].value <= threshold=3.348457932472229
node_26177: feature_name=RP5-839B4.8	feature_id[698].value <= threshold=0.9564181566238403
node_26178: feature_name=B3GNT7	feature_id[1621].value <= threshold=1.8841554522514343
node_26179: feature_name=RPLP0	feature_id[1351].value <= threshold=5.897363901138306
node_26180: feature_name=MGST1	feature_id[53].value <= threshold=1.1112529039382935
node_26181: feature_name=CKB	feature_id[563].value <= threshold=2.274106979370117
node_26182: feature_name=WDR66	feature_id[1712].value <= threshold=2.174942970275879
node_26183: feature_name=LGMN	feature_id[850].value <= threshold=2.184400796890259
node_26184: feature_name=PKM	feature_id[286].value <= threshold=3.794783115386963
node_26185: feature_name=EMP3	feature_id[297].value <= threshold=4.186614751815796
Class: 13
Rules_31	passed counts:777
node_0: feature_name=TPSB2	feature_id[808].value <= threshold=4.079666376113892
node_1: feature_name=CLDN5	feature_id[1726].value <= threshold=0.9071065187454224
node_2: feature_name=DCN	feature_id[790].value <= threshold=2.4562822580337524
node_3: feature_name=CD79A	feature_id[8].value <= threshold=1.0170210003852844
node_4: feature_name=TRAC	feature_id[13].value <= threshold=1.6213043332099915
node_5: feature_name=TYROBP	feature_id[0].value <= threshold=2.3450556993484497
node_6: feature_name=SFTPC	feature_id[423].value > threshold=0.20159686356782913
node_5200: feature_name=IGKC	feature_id[96].value <= threshold=1.479481279850006
node_5201: feature_name=CYB5A	feature_id[323].value <= threshold=2.369171142578125
node_5202: feature_name=ABCC3	feature_id[451].value > threshold=0.5342733561992645
node_5524: feature_name=RPL36A	feature_id[1108].value > threshold=2.1744147539138794
node_5548: feature_name=RPL37	feature_id[806].value <= threshold=5.997188091278076
node_5549: feature_name=RP11-1008C21.1	feature_id[1234].value <= threshold=0.011052973568439484
node_5550: feature_name=SRGN	feature_id[3].value <= threshold=2.204196810722351
node_5551: feature_name=CAV2	feature_id[453].value <= threshold=2.712244391441345
node_5552: feature_name=OSM	feature_id[1878].value <= threshold=0.7417409121990204
node_5553: feature_name=GPX3	feature_id[690].value <= threshold=3.2429341077804565
node_5554: feature_name=ACVRL1	feature_id[975].value <= threshold=0.1868847720324993
Class: 27
Rules_32	passed counts:746
node_0: feature_name=TPSB2	feature_id[808].value <= threshold=4.079666376113892
node_1: feature_name=CLDN5	feature_id[1726].value <= threshold=0.9071065187454224
node_2: feature_name=DCN	feature_id[790].value <= threshold=2.4562822580337524
node_3: feature_name=CD79A	feature_id[8].value <= threshold=1.0170210003852844
node_4: feature_name=TRAC	feature_id[13].value <= threshold=1.6213043332099915
node_5: feature_name=TYROBP	feature_id[0].value <= threshold=2.3450556993484497
node_6: feature_name=SFTPC	feature_id[423].value <= threshold=0.20159686356782913
node_7: feature_name=CCL5	feature_id[56].value <= threshold=9.193412552122027e-06
node_8: feature_name=PCSK1N	feature_id[284].value > threshold=0.9753523468971252
node_3272: feature_name=RPS4Y1	feature_id[197].value > threshold=0.0008923891582526267
node_3596: feature_name=FAM177A1	feature_id[1534].value <= threshold=2.7262386083602905
node_3597: feature_name=CLDN3	feature_id[122].value > threshold=1.0025310516357422
node_3693: feature_name=SCGB1A1	feature_id[241].value <= threshold=1.5666583776474
node_3694: feature_name=NDUFS5	feature_id[992].value <= threshold=3.995153307914734
node_3695: feature_name=TPPP3	feature_id[1387].value <= threshold=5.294188976287842
node_3696: feature_name=MUC5B	feature_id[998].value <= threshold=4.490038156509399
node_3697: feature_name=RHOBTB3	feature_id[580].value <= threshold=3.4927737712860107
node_3698: feature_name=GPX4	feature_id[251].value <= threshold=4.882974147796631
node_3699: feature_name=SSR4	feature_id[868].value <= threshold=4.5473222732543945
node_3700: feature_name=CTSE	feature_id[1032].value <= threshold=3.0925384759902954
node_3701: feature_name=PTGER4	feature_id[1399].value <= threshold=1.7316817045211792
node_3702: feature_name=COBLL1	feature_id[1718].value <= threshold=3.1344913244247437
Class: 27
Rules_33	passed counts:728
node_0: feature_name=TPSB2	feature_id[808].value <= threshold=4.079666376113892
node_1: feature_name=CLDN5	feature_id[1726].value <= threshold=0.9071065187454224
node_2: feature_name=DCN	feature_id[790].value <= threshold=2.4562822580337524
node_3: feature_name=CD79A	feature_id[8].value <= threshold=1.0170210003852844
node_4: feature_name=TRAC	feature_id[13].value <= threshold=1.6213043332099915
node_5: feature_name=TYROBP	feature_id[0].value <= threshold=2.3450556993484497
node_6: feature_name=SFTPC	feature_id[423].value > threshold=0.20159686356782913
node_5200: feature_name=IGKC	feature_id[96].value <= threshold=1.479481279850006
node_5201: feature_name=CYB5A	feature_id[323].value > threshold=2.369171142578125
node_5581: feature_name=HPGD	feature_id[577].value <= threshold=1.3290032744407654
node_5582: feature_name=CXCL14	feature_id[1157].value <= threshold=0.0025699518155306578
node_5583: feature_name=PLAT	feature_id[1613].value <= threshold=1.2724639773368835
node_5584: feature_name=RPL12	feature_id[766].value <= threshold=5.731701135635376
node_5585: feature_name=GNG11	feature_id[1132].value <= threshold=2.665152907371521
node_5586: feature_name=IFITM2	feature_id[878].value <= threshold=3.190801978111267
node_5587: feature_name=TAGLN2	feature_id[507].value <= threshold=4.952732086181641
node_5588: feature_name=RPS27	feature_id[33].value > threshold=0.04764366149902344
node_5594: feature_name=IGHG4	feature_id[934].value <= threshold=0.78707355260849
node_5595: feature_name=CHI3L1	feature_id[1818].value <= threshold=2.465994715690613
node_5596: feature_name=CXCR4	feature_id[115].value <= threshold=3.3185378313064575
node_5597: feature_name=ARPC1B	feature_id[627].value <= threshold=4.293091773986816
node_5598: feature_name=TCL1A	feature_id[877].value <= threshold=0.22451573610305786
node_5599: feature_name=SCGB1A1	feature_id[241].value <= threshold=4.690803962148493e-06
node_5600: feature_name=WFDC2	feature_id[49].value <= threshold=4.1278603076934814
node_5601: feature_name=TMPRSS4	feature_id[779].value <= threshold=0.46223782002925873
node_5602: feature_name=CCL18	feature_id[658].value <= threshold=1.1623880863189697
node_5603: feature_name=IGHA1	feature_id[546].value <= threshold=1.654222846031189
node_5604: feature_name=SH3BGRL3	feature_id[274].value <= threshold=4.128293514251709
node_5605: feature_name=SPP1	feature_id[313].value <= threshold=0.01863146759569645
node_5606: feature_name=OLFML3	feature_id[1536].value <= threshold=0.15584324300289154
node_5607: feature_name=TRIM2	feature_id[574].value <= threshold=3.0301010608673096
node_5608: feature_name=IGFBP3	feature_id[912].value <= threshold=0.5832039415836334
node_5609: feature_name=IFI6	feature_id[1232].value <= threshold=4.39902138710022
node_5610: feature_name=RPL28	feature_id[378].value <= threshold=6.025335788726807
node_5611: feature_name=SPDEF	feature_id[1068].value <= threshold=1.1993054747581482
node_5612: feature_name=CYP1B1	feature_id[1453].value <= threshold=3.099929451942444
node_5613: feature_name=SNRPD2	feature_id[1731].value <= threshold=3.4514061212539673
node_5614: feature_name=ASS1	feature_id[566].value <= threshold=3.0317217111587524
node_5615: feature_name=GADD45B	feature_id[1745].value <= threshold=5.768594980239868
node_5616: feature_name=PPP1R1B	feature_id[1161].value <= threshold=3.3009159564971924
node_5617: feature_name=GRAP2	feature_id[1585].value <= threshold=0.9047071933746338
node_5618: feature_name=MS4A1	feature_id[46].value <= threshold=0.6953607052564621
node_5619: feature_name=VCAN	feature_id[555].value <= threshold=0.9558653831481934
node_5620: feature_name=LY9	feature_id[1276].value <= threshold=0.48742517828941345
node_5621: feature_name=GAPDH	feature_id[165].value <= threshold=4.8983495235443115
node_5622: feature_name=CLDN10	feature_id[832].value <= threshold=0.9570046067237854
node_5623: feature_name=WFDC2	feature_id[49].value <= threshold=3.6079219579696655
node_5624: feature_name=SFTPD	feature_id[594].value <= threshold=6.134283065795898
node_5625: feature_name=AQP3	feature_id[1277].value <= threshold=4.517667531967163
node_5626: feature_name=FKBP10	feature_id[1228].value <= threshold=0.4584372639656067
node_5627: feature_name=PYCR1	feature_id[344].value <= threshold=1.5950984954833984
node_5628: feature_name=UBASH3B	feature_id[1866].value <= threshold=0.925290435552597
node_5629: feature_name=TMEM150C	feature_id[1566].value <= threshold=0.6913911402225494
node_5630: feature_name=GADD45B	feature_id[1745].value <= threshold=5.224604606628418
Class: 16
Rules_34	passed counts:727
node_0: feature_name=TPSB2	feature_id[808].value <= threshold=4.079666376113892
node_1: feature_name=CLDN5	feature_id[1726].value <= threshold=0.9071065187454224
node_2: feature_name=DCN	feature_id[790].value <= threshold=2.4562822580337524
node_3: feature_name=CD79A	feature_id[8].value <= threshold=1.0170210003852844
node_4: feature_name=TRAC	feature_id[13].value <= threshold=1.6213043332099915
node_5: feature_name=TYROBP	feature_id[0].value > threshold=2.3450556993484497
node_6753: feature_name=SFTPC	feature_id[423].value <= threshold=0.00031742981263960246
node_6754: feature_name=SPP1	feature_id[313].value <= threshold=2.055653929710388
node_6755: feature_name=S100A8	feature_id[269].value > threshold=0.43970781564712524
node_10107: feature_name=TMSB10	feature_id[176].value <= threshold=6.452716827392578
node_10108: feature_name=SCGB1A1	feature_id[241].value > threshold=0.8350861668586731
node_11636: feature_name=IGKC	feature_id[96].value <= threshold=1.4605110883712769
node_11637: feature_name=NKG7	feature_id[137].value <= threshold=4.632583856582642
node_11638: feature_name=IGHG3	feature_id[601].value <= threshold=0.5207467079162598
node_11639: feature_name=MUC5B	feature_id[998].value <= threshold=0.8718549311161041
node_11640: feature_name=MT-ND2	feature_id[523].value > threshold=3.795436143875122
node_11646: feature_name=SPINK5	feature_id[1305].value <= threshold=0.5711907744407654
node_11647: feature_name=FOLR2	feature_id[1356].value <= threshold=2.8144813776016235
node_11648: feature_name=VASH1	feature_id[1609].value <= threshold=2.5251502990722656
node_11649: feature_name=RGS1	feature_id[326].value <= threshold=4.0390907526016235
node_11650: feature_name=BGN	feature_id[995].value <= threshold=0.10289846360683441
node_11651: feature_name=RPL26	feature_id[435].value <= threshold=6.358438730239868
node_11652: feature_name=NOP10	feature_id[318].value <= threshold=4.614031553268433
Class: 19
Rules_35	passed counts:703
node_0: feature_name=TPSB2	feature_id[808].value <= threshold=4.079666376113892
node_1: feature_name=CLDN5	feature_id[1726].value <= threshold=0.9071065187454224
node_2: feature_name=DCN	feature_id[790].value <= threshold=2.4562822580337524
node_3: feature_name=CD79A	feature_id[8].value > threshold=1.0170210003852844
node_32163: feature_name=SFTPC	feature_id[423].value <= threshold=7.655426452402025e-05
node_32164: feature_name=TMSB4X	feature_id[80].value > threshold=6.372738361358643
node_34990: feature_name=RPS27	feature_id[33].value <= threshold=7.278685808181763
node_34991: feature_name=IFI44L	feature_id[1711].value > threshold=0.045382870361208916
node_38165: feature_name=HSPA1B	feature_id[1602].value <= threshold=0.8127478361129761
node_38166: feature_name=NR4A1	feature_id[1481].value <= threshold=0.0012553431442938745
node_38167: feature_name=CD247	feature_id[154].value <= threshold=0.0004365686618257314
node_38168: feature_name=IL10RA	feature_id[1698].value <= threshold=0.00016819553275126964
node_38169: feature_name=IGHG3	feature_id[601].value <= threshold=2.241594076156616
node_38170: feature_name=MT2A	feature_id[1532].value <= threshold=3.0183035135269165
node_38171: feature_name=CD69	feature_id[203].value > threshold=0.3628920316696167
node_38401: feature_name=CD74	feature_id[12].value > threshold=3.5854753255844116
node_38417: feature_name=CRYAB	feature_id[1803].value <= threshold=0.016040684655308723
node_38418: feature_name=EEF2	feature_id[1231].value <= threshold=4.2794554233551025
node_38419: feature_name=HLA-C	feature_id[121].value <= threshold=5.4000489711761475
node_38420: feature_name=SLAMF8	feature_id[1101].value <= threshold=0.11743849515914917
node_38421: feature_name=KLF2	feature_id[1580].value <= threshold=3.559871554374695
node_38422: feature_name=SCGB1A1	feature_id[241].value <= threshold=0.2838153541088104
node_38423: feature_name=H3F3B	feature_id[1787].value <= threshold=4.708855152130127
node_38424: feature_name=SGMS2	feature_id[760].value <= threshold=0.2296379804611206
node_38425: feature_name=S100A8	feature_id[269].value <= threshold=0.022924961522221565
node_38426: feature_name=CAV1	feature_id[618].value <= threshold=0.8049747049808502
node_38427: feature_name=FABP4	feature_id[260].value <= threshold=2.094632863998413
node_38428: feature_name=IGHG4	feature_id[934].value <= threshold=3.6234705448150635
node_38429: feature_name=MT-ATP6	feature_id[613].value > threshold=4.044781923294067
node_38455: feature_name=S100A6	feature_id[30].value <= threshold=3.902307629585266
node_38456: feature_name=KLF6	feature_id[1758].value <= threshold=4.6812098026275635
node_38457: feature_name=MAOA	feature_id[776].value <= threshold=0.6116507053375244
node_38458: feature_name=CYFIP1	feature_id[1106].value <= threshold=0.19046080112457275
node_38459: feature_name=LINC00926	feature_id[656].value <= threshold=3.888563871383667
node_38460: feature_name=COL1A1	feature_id[598].value <= threshold=0.1260513812303543
node_38461: feature_name=CST7	feature_id[104].value <= threshold=0.13884840160608292
node_38462: feature_name=ECSCR	feature_id[1210].value <= threshold=0.15345020592212677
node_38463: feature_name=GPRC5A	feature_id[108].value <= threshold=1.252627968788147
node_38464: feature_name=GLUL	feature_id[113].value <= threshold=3.053960919380188
node_38465: feature_name=SH2D2A	feature_id[1631].value <= threshold=2.1735780239105225
node_38466: feature_name=PEBP4	feature_id[1782].value <= threshold=0.8857173919677734
node_38467: feature_name=DCN	feature_id[790].value <= threshold=1.9405174851417542
node_38468: feature_name=WWTR1	feature_id[864].value <= threshold=1.9241050481796265
node_38469: feature_name=C15orf48	feature_id[361].value <= threshold=2.9043869972229004
node_38470: feature_name=PLD3	feature_id[1283].value <= threshold=2.6819710731506348
node_38471: feature_name=CRACR2B	feature_id[1110].value <= threshold=1.9718578457832336
node_38472: feature_name=GALE	feature_id[905].value <= threshold=2.300572633743286
node_38473: feature_name=CD79B	feature_id[100].value <= threshold=5.475599050521851
node_38474: feature_name=CTSS	feature_id[123].value <= threshold=4.1634252071380615
node_38475: feature_name=VAMP2	feature_id[736].value <= threshold=4.1409876346588135
node_38476: feature_name=SDR16C5	feature_id[647].value <= threshold=1.7978455424308777
node_38477: feature_name=YPEL5	feature_id[1082].value <= threshold=4.682642936706543
node_38478: feature_name=MCEMP1	feature_id[163].value <= threshold=1.953618347644806
node_38479: feature_name=TNNI2	feature_id[730].value <= threshold=2.0963000059127808
node_38480: feature_name=RPSA	feature_id[588].value <= threshold=6.382842063903809
node_38481: feature_name=RPS20	feature_id[1349].value > threshold=4.038376092910767
node_38485: feature_name=RPL11	feature_id[312].value > threshold=4.000733017921448
node_38489: feature_name=CD4	feature_id[756].value <= threshold=1.9347891807556152
node_38490: feature_name=F13A1	feature_id[1264].value <= threshold=0.46528562903404236
node_38491: feature_name=RPS28	feature_id[135].value <= threshold=6.137377500534058
node_38492: feature_name=NLRP3	feature_id[1824].value <= threshold=1.3531638979911804
node_38493: feature_name=PLAT	feature_id[1613].value <= threshold=0.876773327589035
node_38494: feature_name=TMSB4X	feature_id[80].value > threshold=6.378465414047241
node_38498: feature_name=MGST2	feature_id[782].value <= threshold=1.5393387079238892
node_38499: feature_name=TGM2	feature_id[458].value <= threshold=1.1363320350646973
Class: 7
Rules_36	passed counts:701
node_0: feature_name=TPSB2	feature_id[808].value <= threshold=4.079666376113892
node_1: feature_name=CLDN5	feature_id[1726].value <= threshold=0.9071065187454224
node_2: feature_name=DCN	feature_id[790].value <= threshold=2.4562822580337524
node_3: feature_name=CD79A	feature_id[8].value <= threshold=1.0170210003852844
node_4: feature_name=TRAC	feature_id[13].value > threshold=1.6213043332099915
node_17700: feature_name=SPP1	feature_id[313].value <= threshold=5.9891781347687356e-05
node_17701: feature_name=SFTPC	feature_id[423].value <= threshold=8.275989239336923e-05
node_17702: feature_name=RPS27	feature_id[33].value <= threshold=7.316316366195679
node_17703: feature_name=DUSP1	feature_id[532].value <= threshold=2.110129237174988
node_17704: feature_name=APOE	feature_id[188].value <= threshold=4.108172288397327e-05
node_17705: feature_name=TXNIP	feature_id[1705].value > threshold=0.0004392919363453984
node_19359: feature_name=APOC1	feature_id[76].value <= threshold=0.0001736172998789698
node_19360: feature_name=MT-ND2	feature_id[523].value > threshold=4.700222969055176
node_20090: feature_name=SCGB3A1	feature_id[1618].value <= threshold=0.013373512774705887
node_20091: feature_name=HSPA1B	feature_id[1602].value <= threshold=0.008258896530605853
node_20092: feature_name=RGS1	feature_id[326].value <= threshold=3.0192981958389282
node_20093: feature_name=EHD2	feature_id[1088].value <= threshold=0.006114734802395105
node_20094: feature_name=C4BPA	feature_id[705].value <= threshold=0.004116966389119625
node_20095: feature_name=FOS	feature_id[262].value <= threshold=2.3368194103240967
node_20096: feature_name=CST3	feature_id[20].value <= threshold=3.6350232362747192
node_20097: feature_name=CIRBP	feature_id[1268].value <= threshold=2.3549435138702393
node_20098: feature_name=TNFAIP8L2	feature_id[1547].value <= threshold=0.07784333825111389
node_20099: feature_name=IGKC	feature_id[96].value <= threshold=3.350989580154419
node_20100: feature_name=GIMAP7	feature_id[116].value <= threshold=2.997044324874878
node_20101: feature_name=FGFBP2	feature_id[673].value <= threshold=3.2109310626983643
node_20102: feature_name=CREM	feature_id[528].value <= threshold=2.8018683195114136
node_20103: feature_name=HSPA8	feature_id[1847].value <= threshold=3.3921706676483154
node_20104: feature_name=FOSB	feature_id[1129].value <= threshold=1.7259613275527954
node_20105: feature_name=TFEC	feature_id[710].value <= threshold=0.10127363353967667
node_20106: feature_name=RPL21	feature_id[52].value <= threshold=7.307123422622681
node_20107: feature_name=IFIT3	feature_id[1876].value <= threshold=3.2670705318450928
node_20108: feature_name=CCL18	feature_id[658].value <= threshold=1.1082738041877747
node_20109: feature_name=C2	feature_id[797].value <= threshold=0.37707409262657166
node_20110: feature_name=SFTPA1	feature_id[1024].value <= threshold=0.1554308533668518
node_20111: feature_name=SCGB1A1	feature_id[241].value <= threshold=0.41582009196281433
node_20112: feature_name=SCCPDH	feature_id[1595].value <= threshold=2.0897998809814453
node_20113: feature_name=ZNF331	feature_id[1258].value <= threshold=2.7438193559646606
node_20114: feature_name=CCR7	feature_id[536].value <= threshold=4.152041673660278
node_20115: feature_name=NKG7	feature_id[137].value <= threshold=6.154569864273071
node_20116: feature_name=JAML	feature_id[638].value <= threshold=3.2265896797180176
node_20117: feature_name=LGALS3BP	feature_id[400].value <= threshold=2.443848967552185
node_20118: feature_name=PROCR	feature_id[1616].value <= threshold=0.6889067590236664
node_20119: feature_name=COL1A1	feature_id[598].value <= threshold=0.29910364001989365
node_20120: feature_name=HSPA1A	feature_id[1531].value <= threshold=2.6369086503982544
node_20121: feature_name=AP2S1	feature_id[409].value <= threshold=3.5001031160354614
node_20122: feature_name=CXCR4	feature_id[115].value <= threshold=5.254441499710083
node_20123: feature_name=MDK	feature_id[61].value <= threshold=1.9398583769798279
node_20124: feature_name=JUNB	feature_id[641].value <= threshold=5.4949951171875
node_20125: feature_name=CYBB	feature_id[103].value <= threshold=1.9386852383613586
node_20126: feature_name=FABP5	feature_id[367].value <= threshold=4.010079860687256
node_20127: feature_name=PGM2L1	feature_id[1869].value <= threshold=4.403470277786255
node_20128: feature_name=SLFN11	feature_id[1544].value <= threshold=2.5176044702529907
node_20129: feature_name=EFNA1	feature_id[198].value <= threshold=2.002420425415039
node_20130: feature_name=RPL37	feature_id[806].value <= threshold=6.550638914108276
node_20131: feature_name=AKAP12	feature_id[1754].value <= threshold=1.0199825763702393
node_20132: feature_name=RPL14	feature_id[703].value <= threshold=6.373793363571167
node_20133: feature_name=HSPE1	feature_id[837].value <= threshold=4.220641493797302
node_20134: feature_name=CD79A	feature_id[8].value <= threshold=1.0148749351501465
node_20135: feature_name=LRP5	feature_id[1176].value <= threshold=0.4427368938922882
node_20136: feature_name=SDC4	feature_id[192].value <= threshold=2.2192258834838867
node_20137: feature_name=RP5-839B4.8	feature_id[698].value <= threshold=0.4289272129535675
node_20138: feature_name=EGFL7	feature_id[422].value <= threshold=1.3569667339324951
node_20139: feature_name=SLC34A2	feature_id[85].value <= threshold=1.3476451635360718
node_20140: feature_name=RPL32	feature_id[124].value <= threshold=7.157692193984985
node_20141: feature_name=KCNJ15	feature_id[1275].value <= threshold=0.6929963603615761
node_20142: feature_name=WWTR1	feature_id[864].value <= threshold=0.2139289230108261
node_20143: feature_name=LAMA5	feature_id[1036].value <= threshold=0.9644304811954498
node_20144: feature_name=COL6A2	feature_id[953].value <= threshold=0.9612307548522949
node_20145: feature_name=HES4	feature_id[901].value <= threshold=1.475620448589325
node_20146: feature_name=DPCD	feature_id[1337].value <= threshold=1.2622801661491394
Class: 24
Rules_37	passed counts:700
node_0: feature_name=TPSB2	feature_id[808].value <= threshold=4.079666376113892
node_1: feature_name=CLDN5	feature_id[1726].value <= threshold=0.9071065187454224
node_2: feature_name=DCN	feature_id[790].value <= threshold=2.4562822580337524
node_3: feature_name=CD79A	feature_id[8].value <= threshold=1.0170210003852844
node_4: feature_name=TRAC	feature_id[13].value <= threshold=1.6213043332099915
node_5: feature_name=TYROBP	feature_id[0].value > threshold=2.3450556993484497
node_6753: feature_name=SFTPC	feature_id[423].value > threshold=0.00031742981263960246
node_15277: feature_name=GZMB	feature_id[314].value <= threshold=1.9904283285140991
node_15278: feature_name=IGKC	feature_id[96].value <= threshold=0.9778383374214172
node_15279: feature_name=S100A4	feature_id[48].value > threshold=4.082399129867554
node_15769: feature_name=MT-ND2	feature_id[523].value <= threshold=5.133406639099121
node_15770: feature_name=SFTPC	feature_id[423].value > threshold=1.173009991645813
node_15848: feature_name=MT-ND2	feature_id[523].value > threshold=3.0612552165985107
node_15882: feature_name=IGLC2	feature_id[347].value <= threshold=0.021991271525621414
node_15883: feature_name=FTH1	feature_id[17].value > threshold=5.615983963012695
node_15889: feature_name=IGHG4	feature_id[934].value <= threshold=0.013747760094702244
node_15890: feature_name=B2M	feature_id[10].value > threshold=5.921372175216675
node_15910: feature_name=KRT8	feature_id[28].value <= threshold=1.934015691280365
[truncated: 525,412+ more rows]
